# Supplementary material for: Reaction-free and MMP-independent fluorescent probes for long-term mitochondria visualization and tracking
Source: Chem Sci. 2018 Dec 11;10(7):1994–2000. doi: 10.1039/c8sc05119d (PMC6383331; doi:10.1039/c8sc05119d)
Supplement: Supplementary file 2 [file SC-010-C8SC05119D-s002.cif]

# Electronic Supplementary Material (ESI) for Chemical Science.
# This journal is © The Royal Society of Chemistry 2019

####################################################################### 
# 
# This file contains crystal structure data downloaded from the 
# Cambridge Structural Database (CSD) hosted by the Cambridge 
# Crystallographic Data Centre (CCDC).
# 
# Full information about CCDC data access policies and citation 
# guidelines are available at http://www.ccdc.cam.ac.uk/access/V1 
# 
# Audit and citation data items may have been added by the CCDC. 
# Please retain this information to preserve the provenance of 
# this file and to allow appropriate attribution of the data. 
# 
#######################################################################

data_180613d
_database_code_depnum_ccdc_archive 'CCDC 1851638'
_audit_update_record             
;
2018-06-26 deposited with the CCDC.
2018-12-11 downloaded from the CCDC.
;
_audit_creation_date             2018-06-14
_audit_creation_method           
;
Olex2 1.2
(compiled 2018.05.29 svn.r3508 for OlexSys, GUI svn.r5506)
;
_shelxl_version_number           2013-4
_chemical_name_common            ?
_chemical_name_systematic        
;
 ?
;
_chemical_formula_moiety         'I, C35 H47 N2 O'
_chemical_formula_sum            'C35 H47 I N2 O'
_chemical_formula_weight         638.64
_chemical_melting_point          ?
_chemical_oxdiff_formula         ICNO
loop_
_atom_type_symbol
_atom_type_description
_atom_type_scat_dispersion_real
_atom_type_scat_dispersion_imag
_atom_type_scat_source
C C 0.0181 0.0091 'International Tables Vol C Tables 4.2.6.8 and 6.1.1.4'
H H 0.0000 0.0000 'International Tables Vol C Tables 4.2.6.8 and 6.1.1.4'
I I -0.3257 6.8362 'International Tables Vol C Tables 4.2.6.8 and 6.1.1.4'
N N 0.0311 0.0180 'International Tables Vol C Tables 4.2.6.8 and 6.1.1.4'
O O 0.0492 0.0322 'International Tables Vol C Tables 4.2.6.8 and 6.1.1.4'

_shelx_space_group_comment       
;
The symmetry employed for this shelxl refinement is uniquely defined
by the following loop, which should always be used as a source of
symmetry information in preference to the above space-group names.
They are only intended as comments.
;
_space_group_crystal_system      monoclinic
_space_group_IT_number           14
_space_group_name_H-M_alt        'P 1 21/c 1'
_space_group_name_Hall           '-P 2ybc'
loop_
_space_group_symop_operation_xyz
'x, y, z'
'-x, y+1/2, -z+1/2'
'-x, -y, -z'
'x, -y-1/2, z-1/2'

_cell_length_a                   6.9216(2)
_cell_length_b                   59.8833(15)
_cell_length_c                   7.8371(4)
_cell_angle_alpha                90
_cell_angle_beta                 94.192(3)
_cell_angle_gamma                90
_cell_volume                     3239.7(2)
_cell_formula_units_Z            4
_cell_measurement_reflns_used    5475
_cell_measurement_temperature    172.99(10)
_cell_measurement_theta_max      77.0710
_cell_measurement_theta_min      4.3930
_shelx_estimated_absorpt_T_max   0.857
_shelx_estimated_absorpt_T_min   0.691
_exptl_absorpt_coefficient_mu    7.967
_exptl_absorpt_correction_T_max  1.00000
_exptl_absorpt_correction_T_min  0.05489
_exptl_absorpt_correction_type   multi-scan
_exptl_absorpt_process_details   
;
CrysAlisPro 1.171.39.46 (Rigaku Oxford Diffraction, 2018)
Empirical absorption correction using spherical harmonics,
 implemented in SCALE3 ABSPACK scaling algorithm.
;
_exptl_crystal_colour            red
_exptl_crystal_colour_primary    red
_exptl_crystal_density_diffrn    1.309
_exptl_crystal_density_meas      ?
_exptl_crystal_density_method    ?
_exptl_crystal_description       block
_exptl_crystal_F_000             1328
_exptl_crystal_size_max          0.05
_exptl_crystal_size_mid          0.05
_exptl_crystal_size_min          0.02
_exptl_special_details           
;
 ?
;
_exptl_transmission_factor_max   ?
_exptl_transmission_factor_min   ?
_diffrn_reflns_av_R_equivalents  0.1022
_diffrn_reflns_av_unetI/netI     0.0913
_diffrn_reflns_Laue_measured_fraction_full 0.895
_diffrn_reflns_Laue_measured_fraction_max 0.984
_diffrn_reflns_limit_h_max       8
_diffrn_reflns_limit_h_min       -5
_diffrn_reflns_limit_k_max       68
_diffrn_reflns_limit_k_min       -69
_diffrn_reflns_limit_l_max       8
_diffrn_reflns_limit_l_min       -9
_diffrn_reflns_number            16360
_diffrn_reflns_point_group_measured_fraction_full 0.895
_diffrn_reflns_point_group_measured_fraction_max 0.984
_diffrn_reflns_theta_full        67.684
_diffrn_reflns_theta_max         63.684
_diffrn_reflns_theta_min         4.430
_diffrn_ambient_environment      N~2~
_diffrn_ambient_temperature      172.99(10)
_diffrn_detector                 'CCD plate'
_diffrn_detector_area_resol_mean ?
_diffrn_detector_type            HyPix
_diffrn_measured_fraction_theta_full 0.895
_diffrn_measured_fraction_theta_max 0.984
_diffrn_measurement_details      
;
List of Runs (angles in degrees, time in seconds):

  # Type    Start    End  Width  t~exp~   \w     \q     \k     \f   Frames
#--------------------------------------------------------------------------
  1  \w    -65.00 -40.00   1.00    0.30    --  -48.20 104.00  71.00   25
  2  \w     14.00  63.00   1.00    0.30    --   48.20-104.00 -30.00   49
  3  \w    -73.00 -48.00   1.00    1.20    --  -86.25 104.00  71.00   25
  4  \w   -151.00-108.00   1.00    1.20    --  -86.25-104.00 -30.00   43
  5  \w    103.00 149.00   1.00    1.20    --  107.75 104.00  71.00   46
  6  \w     49.00 109.00   1.00    1.20    --  107.75-104.00 -30.00   60
  7  \w   -120.00 -70.00   1.00    0.30    --  -48.20-125.00 120.00   50
  8  \w   -118.00 -70.00   1.00    0.30    --  -48.20-125.00 -90.00   48
  9  \w    -65.00 -36.00   1.00    0.30    --  -48.20 -37.00-180.00   29
 10  \w    -29.00  -4.00   1.00    0.30    --  -48.20 104.00  71.00   25
 11  \w   -121.00 -83.00   1.00    0.30    --  -48.20 -37.00-180.00   38
 12  \w   -149.00 -83.00   1.00    1.20    --  -86.25 -99.00   0.00   66
 13  \w     35.00 109.00   1.00    1.20    --  107.75 -99.00  90.00   74
 14  \w     35.00 119.00   1.00    1.20    --  107.75 -37.00  90.00   84
 15  \w     95.00 120.00   1.00    1.20    --  107.75 -37.00 -60.00   25
 16  \w     32.00 121.00   1.00    1.20    --  107.75 -19.00 -90.00   89
 17  \w     38.00  88.00   1.00    1.20    --  107.75 -37.00 -60.00   50
;
_diffrn_measurement_device       'four-circle diffractometer'
_diffrn_measurement_device_type  'XtaLAB Synergy, Dualflex, HyPix'
_diffrn_measurement_method       '\w scans'
_diffrn_orient_matrix_type       
'CrysAlisPro convention (1999,Acta A55,543-557)'
_diffrn_orient_matrix_UB_11      0.0089258000
_diffrn_orient_matrix_UB_12      0.0231786000
_diffrn_orient_matrix_UB_13      -0.0839585000
_diffrn_orient_matrix_UB_21      0.1236327000
_diffrn_orient_matrix_UB_22      0.0087386000
_diffrn_orient_matrix_UB_23      0.1575244000
_diffrn_orient_matrix_UB_31      0.1855805000
_diffrn_orient_matrix_UB_32      -0.0069399000
_diffrn_orient_matrix_UB_33      -0.0835955000
_diffrn_radiation_monochromator  mirror
_diffrn_radiation_probe          x-ray
_diffrn_radiation_type           CuK\a
_diffrn_radiation_wavelength     1.54184
_diffrn_source                   'micro-focus sealed X-ray tube'
_diffrn_source_type              'PhotonJet (Cu) X-ray Source'
_reflns_Friedel_coverage         0.000
_reflns_Friedel_fraction_full    .
_reflns_Friedel_fraction_max     .
_reflns_number_gt                4443
_reflns_number_total             5236
_reflns_odcompleteness_completeness 98.67
_reflns_odcompleteness_iscentric 1
_reflns_odcompleteness_theta     66.97
_reflns_special_details          
;
 Reflections were merged by SHELXL according to the crystal
 class for the calculation of statistics and refinement.
 
 _reflns_Friedel_fraction is defined as the number of unique
 Friedel pairs measured divided by the number that would be
 possible theoretically, ignoring centric projections and
 systematic absences.
;
_reflns_threshold_expression     'I > 2\s(I)'
_computing_cell_refinement       'CrysAlisPro 1.171.39.46 (Rigaku OD, 2018)'
_computing_data_collection       'CrysAlisPro 1.171.39.46 (Rigaku OD, 2018)'
_computing_data_reduction        'CrysAlisPro 1.171.39.46 (Rigaku OD, 2018)'
_computing_molecular_graphics    'Olex2 (Dolomanov et al., 2009)'
_computing_publication_material  'Olex2 (Dolomanov et al., 2009)'
_computing_structure_refinement  'ShelXL (Sheldrick, 2015)'
_computing_structure_solution    ?
_refine_diff_density_max         2.294
_refine_diff_density_min         -2.025
_refine_diff_density_rms         0.183
_refine_ls_extinction_coef       .
_refine_ls_extinction_method     none
_refine_ls_goodness_of_fit_ref   1.129
_refine_ls_hydrogen_treatment    constr
_refine_ls_matrix_type           full
_refine_ls_number_parameters     354
_refine_ls_number_reflns         5236
_refine_ls_number_restraints     42
_refine_ls_R_factor_all          0.1300
_refine_ls_R_factor_gt           0.1135
_refine_ls_restrained_S_all      1.127
_refine_ls_shift/su_max          0.001
_refine_ls_shift/su_mean         0.000
_refine_ls_structure_factor_coef Fsqd
_refine_ls_weighting_details     
'w=1/[\s^2^(Fo^2^)+(0.0563P)^2^+88.1501P] where P=(Fo^2^+2Fc^2^)/3'
_refine_ls_weighting_scheme      calc
_refine_ls_wR_factor_gt          0.2674
_refine_ls_wR_factor_ref         0.2764
_refine_special_details          
;
 ?
;
_olex2_refinement_description    
;
1. Fixed Uiso
 At 1.2 times of:
  All C(H) groups, All C(H,H) groups
 At 1.5 times of:
  All C(H,H,H) groups
2. Uiso/Uaniso restraints and constraints
C9 \\sim C8 \\sim C7 \\sim C6 \\sim C5: within 1.7A with sigma of 0.004 and
sigma for terminal atoms of 0.002
C20 \\sim C21 \\sim C19: within 1.7A with sigma of 0.004 and sigma for terminal
atoms of 0.008
C39 \\sim C38: within 1.7A with sigma of 0.004 and sigma for terminal atoms of
0.008
3.a Secondary CH2 refined with riding coordinates:
 C23(H23A,H23B), C27(H27A,H27B), C31(H31A,H31B), C26(H26A,H26B), C36(H36A,
 H36B), C35(H35A,H35B), C29(H29A,H29B), C24(H24A,H24B), C25(H25A,H25B),
 C33(H33A,H33B), C32(H32A,H32B), C38(H38A,H38B), C28(H28A,H28B), C30(H30A,H30B)
3.b Aromatic/amide H refined with riding coordinates:
 C11(H11), C18(H18), C21(H21), C6(H6), C13(H13), C3(H3), C22(H22), C14(H14),
 C15(H15), C19(H19), C4(H4), C5(H5), C16(H16)
3.c Idealised Me refined as rotating group:
 C34(H34A,H34B,H34C), C39(H39A,H39B,H39C)
;
_atom_sites_solution_hydrogens   geom
_atom_sites_solution_primary     ?
_atom_sites_solution_secondary   ?
loop_
_atom_site_label
_atom_site_type_symbol
_atom_site_fract_x
_atom_site_fract_y
_atom_site_fract_z
_atom_site_U_iso_or_equiv
_atom_site_adp_type
_atom_site_occupancy
_atom_site_site_symmetry_order
_atom_site_calc_flag
_atom_site_refinement_flags_posn
_atom_site_refinement_flags_adp
_atom_site_refinement_flags_occupancy
_atom_site_disorder_assembly
_atom_site_disorder_group
I1 I 0.68465(12) 0.61771(2) 0.96776(12) 0.0383(3) Uani 1 1 d . . . . .
O37 O -0.8059(13) 0.74231(14) 0.3539(13) 0.039(2) Uani 1 1 d . . . . .
C20 N 0.3963(13) 0.60628(17) 0.4643(13) 0.0277(16) Uani 1 1 d . U . . .
N10 N -0.9283(13) 0.69842(16) 0.4596(13) 0.025(2) Uani 1 1 d . . . . .
C8 C -0.6812(16) 0.6763(2) 0.5717(14) 0.0248(17) Uani 1 1 d . U . . .
C9 C -0.7521(16) 0.68836(19) 0.4294(15) 0.0242(19) Uani 1 1 d . U . . .
C11 C -0.5082(17) 0.6639(2) 0.563(2) 0.041(4) Uani 1 1 d . . . . .
H11 H -0.4585 0.6556 0.6562 0.049 Uiso 1 1 calc R . . . .
C7 C -0.8233(17) 0.6787(2) 0.6997(16) 0.0283(17) Uani 1 1 d . U . . .
C12 C -0.4116(17) 0.6644(2) 0.4096(17) 0.032(3) Uani 1 1 d . . . . .
C23 C 0.5919(17) 0.5960(2) 0.459(2) 0.038(3) Uani 1 1 d . . . . .
H23A H 0.6544 0.5960 0.5741 0.046 Uiso 1 1 calc R . . . .
H23B H 0.6694 0.6053 0.3888 0.046 Uiso 1 1 calc R . . . .
C18 C 0.1390(17) 0.6182(2) 0.6242(19) 0.035(3) Uani 1 1 d . . . . .
H18 H 0.0819 0.6185 0.7279 0.042 Uiso 1 1 calc R . . . .
C27 C 1.0281(17) 0.5319(2) 0.360(2) 0.036(3) Uani 1 1 d . . . . .
H27A H 1.1242 0.5435 0.3481 0.043 Uiso 1 1 calc R . . . .
H27B H 1.0367 0.5273 0.4789 0.043 Uiso 1 1 calc R . . . .
C21 C 0.3109(17) 0.6155(2) 0.3223(17) 0.030(2) Uani 1 1 d . U . . .
H21 H 0.3705 0.6146 0.2199 0.036 Uiso 1 1 calc R . . . .
C6 C -0.8295(19) 0.6700(2) 0.8612(16) 0.0331(18) Uani 1 1 d . U . . .
H6 H -0.7303 0.6611 0.9099 0.040 Uiso 1 1 calc R . . . .
C2 C -0.9689(16) 0.69244(19) 0.6258(16) 0.025(3) Uani 1 1 d . . . . .
C13 C -0.4892(17) 0.6767(2) 0.2739(15) 0.030(3) Uani 1 1 d . . . . .
H13 H -0.4254 0.6764 0.1735 0.036 Uiso 1 1 calc R . . . .
C31 C 1.5297(16) 0.4735(2) 0.224(2) 0.037(3) Uani 1 1 d . . . . .
H31A H 1.5347 0.4679 0.3403 0.044 Uiso 1 1 calc R . . . .
H31B H 1.6251 0.4853 0.2204 0.044 Uiso 1 1 calc R . . . .
C3 C -1.1320(17) 0.6978(2) 0.7131(18) 0.032(3) Uani 1 1 d . . . . .
H3 H -1.2304 0.7068 0.6644 0.038 Uiso 1 1 calc R . . . .
C17 C 0.0454(17) 0.6287(2) 0.4848(19) 0.033(3) Uani 1 1 d . . . . .
C22 C 0.1341(18) 0.6264(2) 0.3267(19) 0.039(3) Uani 1 1 d . . . . .
H22 H 0.0733 0.6321 0.2266 0.046 Uiso 1 1 calc R . . . .
C26 C 0.8273(17) 0.5418(2) 0.3153(18) 0.032(3) Uani 1 1 d . . . . .
H26A H 0.8120 0.5447 0.1933 0.038 Uiso 1 1 calc R . . . .
H26B H 0.7300 0.5309 0.3422 0.038 Uiso 1 1 calc R . . . .
C14 C -0.6544(19) 0.6893(2) 0.275(2) 0.038(3) Uani 1 1 d . . . . .
H14 H -0.6998 0.6979 0.1822 0.046 Uiso 1 1 calc R . . . .
C15 C -0.2314(19) 0.6518(2) 0.392(2) 0.039(3) Uani 1 1 d . . . . .
H15 H -0.1854 0.6514 0.2830 0.047 Uiso 1 1 calc R . . . .
C36 C -0.9989(17) 0.7377(2) 0.394(2) 0.036(3) Uani 1 1 d . . . . .
H36A H -1.0888 0.7472 0.3264 0.043 Uiso 1 1 calc R . . . .
H36B H -1.0132 0.7407 0.5140 0.043 Uiso 1 1 calc R . . . .
C19 C 0.3117(17) 0.6075(2) 0.6164(17) 0.031(2) Uani 1 1 d . U . . .
H19 H 0.3717 0.6010 0.7142 0.037 Uiso 1 1 calc R . . . .
C35 C -1.0408(16) 0.7138(2) 0.3550(18) 0.032(3) Uani 1 1 d . . . . .
H35A H -1.1769 0.7110 0.3685 0.038 Uiso 1 1 calc R . . . .
H35B H -1.0180 0.7110 0.2362 0.038 Uiso 1 1 calc R . . . .
C4 C -1.139(2) 0.6890(3) 0.874(2) 0.045(4) Uani 1 1 d . . . . .
H4 H -1.2451 0.6923 0.9365 0.055 Uiso 1 1 calc R . . . .
C5 C -0.9926(19) 0.6752(2) 0.9486(17) 0.037(2) Uani 1 1 d . U . . .
H5 H -1.0039 0.6694 1.0576 0.044 Uiso 1 1 calc R . . . .
C16 C -0.1296(19) 0.6412(2) 0.513(2) 0.042(3) Uani 1 1 d . . . . .
H16 H -0.1714 0.6416 0.6229 0.051 Uiso 1 1 calc R . . . .
C29 C 1.2753(17) 0.5025(2) 0.2923(18) 0.034(3) Uani 1 1 d . . . . .
H29A H 1.2829 0.4973 0.4100 0.041 Uiso 1 1 calc R . . . .
H29B H 1.3702 0.5143 0.2847 0.041 Uiso 1 1 calc R . . . .
C24 C 0.5886(18) 0.5726(2) 0.391(2) 0.035(3) Uani 1 1 d . . . . .
H24A H 0.5424 0.5726 0.2707 0.042 Uiso 1 1 calc R . . . .
H24B H 0.5022 0.5635 0.4528 0.042 Uiso 1 1 calc R . . . .
C25 C 0.7940(19) 0.5633(2) 0.4115(19) 0.039(3) Uani 1 1 d . . . . .
H25A H 0.8823 0.5745 0.3736 0.047 Uiso 1 1 calc R . . . .
H25B H 0.8272 0.5607 0.5323 0.047 Uiso 1 1 calc R . . . .
C33 C 1.7850(17) 0.4453(2) 0.152(2) 0.040(3) Uani 1 1 d . . . . .
H33A H 1.7882 0.4389 0.2663 0.048 Uiso 1 1 calc R . . . .
H33B H 1.8789 0.4573 0.1545 0.048 Uiso 1 1 calc R . . . .
C32 C 1.5855(18) 0.4547(2) 0.106(2) 0.039(3) Uani 1 1 d . . . . .
H32A H 1.4911 0.4428 0.1103 0.047 Uiso 1 1 calc R . . . .
H32B H 1.5803 0.4602 -0.0102 0.047 Uiso 1 1 calc R . . . .
C38 C -0.738(3) 0.7632(3) 0.411(3) 0.067(4) Uani 1 1 d . U . . .
H38A H -0.7288 0.7636 0.5348 0.081 Uiso 1 1 calc R . . A 1
H38B H -0.8278 0.7747 0.3689 0.081 Uiso 1 1 calc R . . A 1
C34 C 1.844(2) 0.4273(3) 0.027(2) 0.052(4) Uani 1 1 d . . . . .
H34A H 1.8293 0.4331 -0.0875 0.077 Uiso 1 1 calc GR . . . .
H34B H 1.7620 0.4145 0.0357 0.077 Uiso 1 1 calc GR . . . .
H34C H 1.9762 0.4231 0.0544 0.077 Uiso 1 1 calc GR . . . .
C28 C 1.0769(17) 0.5122(2) 0.250(2) 0.037(3) Uani 1 1 d . . . . .
H28A H 0.9813 0.5006 0.2629 0.045 Uiso 1 1 calc R . . . .
H28B H 1.0671 0.5168 0.1313 0.045 Uiso 1 1 calc R . . . .
C30 C 1.3299(17) 0.4833(2) 0.179(2) 0.035(3) Uani 1 1 d . . . . .
H30A H 1.3238 0.4885 0.0619 0.042 Uiso 1 1 calc R . . . .
H30B H 1.2345 0.4716 0.1862 0.042 Uiso 1 1 calc R . . . .
C39 C -0.546(3) 0.7671(3) 0.346(3) 0.079(5) Uani 1 1 d . U . B 1
H39A H -0.4512 0.7580 0.4093 0.119 Uiso 1 1 calc GR . . B 1
H39B H -0.5116 0.7825 0.3607 0.119 Uiso 1 1 calc GR . . B 1
H39C H -0.5495 0.7632 0.2272 0.119 Uiso 1 1 calc GR . . B 1

loop_
_atom_site_aniso_label
_atom_site_aniso_U_11
_atom_site_aniso_U_22
_atom_site_aniso_U_33
_atom_site_aniso_U_23
_atom_site_aniso_U_13
_atom_site_aniso_U_12
I1 0.0264(5) 0.0566(6) 0.0321(5) -0.0031(4) 0.0028(3) -0.0042(4)
O37 0.030(5) 0.038(5) 0.052(6) -0.003(4) 0.022(4) -0.003(4)
C20 0.017(4) 0.037(4) 0.028(4) -0.001(3) -0.007(3) -0.001(3)
N10 0.013(5) 0.039(6) 0.022(5) 0.002(4) -0.003(4) 0.002(4)
C8 0.021(4) 0.036(4) 0.016(4) -0.003(3) -0.010(3) -0.001(3)
C9 0.018(4) 0.036(4) 0.016(4) -0.004(4) -0.009(3) -0.002(4)
C11 0.019(6) 0.023(6) 0.079(12) 0.000(6) -0.011(7) 0.000(5)
C7 0.027(4) 0.038(4) 0.018(4) -0.001(3) -0.008(3) 0.000(3)
C12 0.018(6) 0.043(7) 0.035(8) -0.011(6) -0.003(5) -0.009(5)
C23 0.012(6) 0.045(8) 0.058(10) -0.013(7) -0.001(6) 0.005(5)
C18 0.015(6) 0.034(7) 0.057(9) -0.005(6) 0.009(6) -0.002(5)
C27 0.016(6) 0.037(7) 0.054(9) -0.001(6) 0.001(6) 0.002(5)
C21 0.023(4) 0.038(4) 0.028(4) -0.001(4) -0.005(4) -0.002(4)
C6 0.033(4) 0.044(4) 0.020(4) 0.002(3) -0.008(3) -0.001(3)
C2 0.021(6) 0.032(6) 0.022(6) 0.000(5) -0.006(5) -0.004(5)
C13 0.020(6) 0.058(8) 0.010(6) -0.001(5) -0.004(5) -0.004(5)
C31 0.011(6) 0.033(7) 0.065(10) 0.002(6) -0.004(6) 0.002(5)
C3 0.015(6) 0.036(7) 0.045(8) 0.000(6) 0.007(5) -0.002(5)
C17 0.017(6) 0.030(6) 0.052(9) -0.002(6) 0.007(6) -0.003(5)
C22 0.028(7) 0.038(7) 0.046(9) 0.002(6) -0.025(6) -0.006(5)
C26 0.017(6) 0.042(7) 0.035(8) 0.001(6) -0.007(5) 0.004(5)
C14 0.030(7) 0.036(7) 0.050(9) -0.001(6) 0.013(6) -0.001(5)
C15 0.027(7) 0.041(8) 0.050(9) -0.002(6) 0.004(6) -0.007(6)
C36 0.019(6) 0.040(7) 0.050(9) 0.006(6) 0.016(6) 0.009(5)
C19 0.019(4) 0.040(5) 0.032(4) 0.002(4) -0.007(4) 0.000(4)
C35 0.011(6) 0.049(8) 0.036(8) 0.005(6) 0.000(5) 0.008(5)
C4 0.038(8) 0.058(9) 0.044(9) -0.001(7) 0.028(7) 0.000(6)
C5 0.039(5) 0.047(5) 0.024(5) 0.003(4) -0.003(4) -0.003(4)
C16 0.027(7) 0.039(7) 0.059(10) -0.001(7) -0.001(7) -0.007(6)
C29 0.020(6) 0.044(7) 0.038(8) 0.000(6) -0.006(6) 0.003(5)
C24 0.023(6) 0.029(6) 0.054(9) -0.002(6) 0.004(6) 0.004(5)
C25 0.028(7) 0.044(8) 0.043(9) -0.004(6) -0.015(6) 0.009(6)
C33 0.016(6) 0.042(8) 0.063(10) -0.001(7) 0.002(6) 0.006(5)
C32 0.020(6) 0.040(7) 0.058(10) -0.002(6) 0.004(6) 0.003(5)
C38 0.055(9) 0.058(8) 0.092(12) -0.015(8) 0.028(8) -0.020(7)
C34 0.036(8) 0.059(9) 0.063(11) 0.004(8) 0.020(8) 0.016(7)
C28 0.015(6) 0.048(8) 0.047(9) -0.004(6) -0.009(6) 0.006(5)
C30 0.015(6) 0.040(7) 0.049(9) -0.009(6) -0.002(6) -0.001(5)
C39 0.063(9) 0.073(9) 0.105(13) -0.019(8) 0.030(9) -0.026(7)

_geom_special_details            
;
 All esds (except the esd in the dihedral angle between two l.s. planes)
 are estimated using the full covariance matrix.  The cell esds are taken
 into account individually in the estimation of esds in distances, angles
 and torsion angles; correlations between esds in cell parameters are only
 used when they are defined by crystal symmetry.  An approximate (isotropic)
 treatment of cell esds is used for estimating esds involving l.s. planes.
;
loop_
_geom_bond_atom_site_label_1
_geom_bond_atom_site_label_2
_geom_bond_distance
_geom_bond_site_symmetry_2
_geom_bond_publ_flag
O37 C36 1.421(15) . ?
O37 C38 1.394(18) . ?
C20 C23 1.489(15) . ?
C20 C21 1.340(16) . ?
C20 C19 1.369(17) . ?
N10 C9 1.396(15) . ?
N10 C2 1.399(16) . ?
N10 C35 1.425(15) . ?
C8 C9 1.388(16) . ?
C8 C11 1.413(17) . ?
C8 C7 1.463(17) . ?
C9 C14 1.427(18) . ?
C11 H11 0.9300 . ?
C11 C12 1.42(2) . ?
C7 C6 1.373(18) . ?
C7 C2 1.393(17) . ?
C12 C13 1.369(18) . ?
C12 C15 1.474(18) . ?
C23 H23A 0.9700 . ?
C23 H23B 0.9700 . ?
C23 C24 1.502(18) . ?
C18 H18 0.9300 . ?
C18 C17 1.38(2) . ?
C18 C19 1.362(17) . ?
C27 H27A 0.9700 . ?
C27 H27B 0.9700 . ?
C27 C26 1.526(16) . ?
C27 C28 1.517(19) . ?
C21 H21 0.9300 . ?
C21 C22 1.389(18) . ?
C6 H6 0.9300 . ?
C6 C5 1.398(19) . ?
C2 C3 1.399(17) . ?
C13 H13 0.9300 . ?
C13 C14 1.372(18) . ?
C31 H31A 0.9700 . ?
C31 H31B 0.9700 . ?
C31 C32 1.522(19) . ?
C31 C30 1.520(16) . ?
C3 H3 0.9300 . ?
C3 C4 1.37(2) . ?
C17 C22 1.43(2) . ?
C17 C16 1.454(18) . ?
C22 H22 0.9300 . ?
C26 H26A 0.9700 . ?
C26 H26B 0.9700 . ?
C26 C25 1.519(18) . ?
C14 H14 0.9300 . ?
C15 H15 0.9300 . ?
C15 C16 1.31(2) . ?
C36 H36A 0.9700 . ?
C36 H36B 0.9700 . ?
C36 C35 1.492(18) . ?
C19 H19 0.9300 . ?
C35 H35A 0.9700 . ?
C35 H35B 0.9700 . ?
C4 H4 0.9300 . ?
C4 C5 1.40(2) . ?
C5 H5 0.9300 . ?
C16 H16 0.9300 . ?
C29 H29A 0.9700 . ?
C29 H29B 0.9700 . ?
C29 C28 1.505(16) . ?
C29 C30 1.512(18) . ?
C24 H24A 0.9700 . ?
C24 H24B 0.9700 . ?
C24 C25 1.525(17) . ?
C25 H25A 0.9700 . ?
C25 H25B 0.9700 . ?
C33 H33A 0.9700 . ?
C33 H33B 0.9700 . ?
C33 C32 1.511(17) . ?
C33 C34 1.53(2) . ?
C32 H32A 0.9700 . ?
C32 H32B 0.9700 . ?
C38 H38A 0.9700 . ?
C38 H38B 0.9700 . ?
C38 C39 1.48(2) . ?
C34 H34A 0.9600 . ?
C34 H34B 0.9600 . ?
C34 H34C 0.9600 . ?
C28 H28A 0.9700 . ?
C28 H28B 0.9700 . ?
C30 H30A 0.9700 . ?
C30 H30B 0.9700 . ?
C39 H39A 0.9600 . ?
C39 H39B 0.9600 . ?
C39 H39C 0.9600 . ?

loop_
_geom_angle_atom_site_label_1
_geom_angle_atom_site_label_2
_geom_angle_atom_site_label_3
_geom_angle
_geom_angle_site_symmetry_1
_geom_angle_site_symmetry_3
_geom_angle_publ_flag
C38 O37 C36 113.6(11) . . ?
C21 C20 C23 119.6(11) . . ?
C21 C20 C19 120.7(11) . . ?
C19 C20 C23 119.5(11) . . ?
C9 N10 C2 106.5(9) . . ?
C9 N10 C35 128.9(10) . . ?
C2 N10 C35 124.2(10) . . ?
C9 C8 C11 118.9(12) . . ?
C9 C8 C7 106.5(10) . . ?
C11 C8 C7 134.5(12) . . ?
N10 C9 C14 126.9(11) . . ?
C8 C9 N10 110.5(11) . . ?
C8 C9 C14 122.6(11) . . ?
C8 C11 H11 120.5 . . ?
C8 C11 C12 119.1(13) . . ?
C12 C11 H11 120.5 . . ?
C6 C7 C8 131.5(11) . . ?
C6 C7 C2 122.5(12) . . ?
C2 C7 C8 106.0(10) . . ?
C11 C12 C15 121.8(13) . . ?
C13 C12 C11 119.1(12) . . ?
C13 C12 C15 119.1(13) . . ?
C20 C23 H23A 108.8 . . ?
C20 C23 H23B 108.8 . . ?
C20 C23 C24 113.8(10) . . ?
H23A C23 H23B 107.7 . . ?
C24 C23 H23A 108.8 . . ?
C24 C23 H23B 108.8 . . ?
C17 C18 H18 118.6 . . ?
C19 C18 H18 118.6 . . ?
C19 C18 C17 122.8(13) . . ?
H27A C27 H27B 107.6 . . ?
C26 C27 H27A 108.7 . . ?
C26 C27 H27B 108.7 . . ?
C28 C27 H27A 108.7 . . ?
C28 C27 H27B 108.7 . . ?
C28 C27 C26 114.0(11) . . ?
C20 C21 H21 119.7 . . ?
C20 C21 C22 120.5(12) . . ?
C22 C21 H21 119.7 . . ?
C7 C6 H6 121.7 . . ?
C7 C6 C5 116.6(12) . . ?
C5 C6 H6 121.7 . . ?
C7 C2 N10 110.5(10) . . ?
C7 C2 C3 121.1(12) . . ?
C3 C2 N10 128.4(11) . . ?
C12 C13 H13 117.7 . . ?
C12 C13 C14 124.6(12) . . ?
C14 C13 H13 117.7 . . ?
H31A C31 H31B 107.6 . . ?
C32 C31 H31A 108.6 . . ?
C32 C31 H31B 108.6 . . ?
C30 C31 H31A 108.6 . . ?
C30 C31 H31B 108.6 . . ?
C30 C31 C32 114.5(12) . . ?
C2 C3 H3 121.7 . . ?
C4 C3 C2 116.6(12) . . ?
C4 C3 H3 121.7 . . ?
C18 C17 C22 115.8(11) . . ?
C18 C17 C16 117.5(13) . . ?
C22 C17 C16 126.7(13) . . ?
C21 C22 C17 120.2(12) . . ?
C21 C22 H22 119.9 . . ?
C17 C22 H22 119.9 . . ?
C27 C26 H26A 109.1 . . ?
C27 C26 H26B 109.1 . . ?
H26A C26 H26B 107.8 . . ?
C25 C26 C27 112.4(11) . . ?
C25 C26 H26A 109.1 . . ?
C25 C26 H26B 109.1 . . ?
C9 C14 H14 122.2 . . ?
C13 C14 C9 115.7(13) . . ?
C13 C14 H14 122.2 . . ?
C12 C15 H15 116.7 . . ?
C16 C15 C12 126.5(15) . . ?
C16 C15 H15 116.7 . . ?
O37 C36 H36A 110.1 . . ?
O37 C36 H36B 110.1 . . ?
O37 C36 C35 108.2(10) . . ?
H36A C36 H36B 108.4 . . ?
C35 C36 H36A 110.1 . . ?
C35 C36 H36B 110.1 . . ?
C20 C19 H19 120.1 . . ?
C18 C19 C20 119.8(12) . . ?
C18 C19 H19 120.1 . . ?
N10 C35 C36 114.4(11) . . ?
N10 C35 H35A 108.7 . . ?
N10 C35 H35B 108.7 . . ?
C36 C35 H35A 108.7 . . ?
C36 C35 H35B 108.7 . . ?
H35A C35 H35B 107.6 . . ?
C3 C4 H4 118.9 . . ?
C3 C4 C5 122.2(12) . . ?
C5 C4 H4 118.9 . . ?
C6 C5 C4 121.0(12) . . ?
C6 C5 H5 119.5 . . ?
C4 C5 H5 119.5 . . ?
C17 C16 H16 118.3 . . ?
C15 C16 C17 123.5(15) . . ?
C15 C16 H16 118.3 . . ?
H29A C29 H29B 107.5 . . ?
C28 C29 H29A 108.5 . . ?
C28 C29 H29B 108.5 . . ?
C28 C29 C30 115.3(11) . . ?
C30 C29 H29A 108.5 . . ?
C30 C29 H29B 108.5 . . ?
C23 C24 H24A 110.0 . . ?
C23 C24 H24B 110.0 . . ?
C23 C24 C25 108.3(11) . . ?
H24A C24 H24B 108.4 . . ?
C25 C24 H24A 110.0 . . ?
C25 C24 H24B 110.0 . . ?
C26 C25 C24 115.6(11) . . ?
C26 C25 H25A 108.4 . . ?
C26 C25 H25B 108.4 . . ?
C24 C25 H25A 108.4 . . ?
C24 C25 H25B 108.4 . . ?
H25A C25 H25B 107.4 . . ?
H33A C33 H33B 107.8 . . ?
C32 C33 H33A 109.0 . . ?
C32 C33 H33B 109.0 . . ?
C32 C33 C34 113.0(13) . . ?
C34 C33 H33A 109.0 . . ?
C34 C33 H33B 109.0 . . ?
C31 C32 H32A 108.9 . . ?
C31 C32 H32B 108.9 . . ?
C33 C32 C31 113.6(12) . . ?
C33 C32 H32A 108.9 . . ?
C33 C32 H32B 108.9 . . ?
H32A C32 H32B 107.7 . . ?
O37 C38 H38A 109.9 . . ?
O37 C38 H38B 109.9 . . ?
O37 C38 C39 108.8(15) . . ?
H38A C38 H38B 108.3 . . ?
C39 C38 H38A 109.9 . . ?
C39 C38 H38B 109.9 . . ?
C33 C34 H34A 109.5 . . ?
C33 C34 H34B 109.5 . . ?
C33 C34 H34C 109.5 . . ?
H34A C34 H34B 109.5 . . ?
H34A C34 H34C 109.5 . . ?
H34B C34 H34C 109.5 . . ?
C27 C28 H28A 108.6 . . ?
C27 C28 H28B 108.6 . . ?
C29 C28 C27 114.5(11) . . ?
C29 C28 H28A 108.6 . . ?
C29 C28 H28B 108.6 . . ?
H28A C28 H28B 107.6 . . ?
C31 C30 H30A 108.5 . . ?
C31 C30 H30B 108.5 . . ?
C29 C30 C31 115.0(11) . . ?
C29 C30 H30A 108.5 . . ?
C29 C30 H30B 108.5 . . ?
H30A C30 H30B 107.5 . . ?
C38 C39 H39A 109.5 . . ?
C38 C39 H39B 109.5 . . ?
C38 C39 H39C 109.5 . . ?
H39A C39 H39B 109.5 . . ?
H39A C39 H39C 109.5 . . ?
H39B C39 H39C 109.5 . . ?

_shelx_res_file                  
;
TITL 180613d_a.res in P2(1)/c
REM Old TITL 180613D in P2(1)/m
REM SHELXT solution in P2(1)/c
REM R1 0.267, Rweak 0.155, Alpha 0.097, Orientation as input
REM Formula found by SHELXT: C35 N2 O I
CELL 1.54184 6.9216 59.8833 7.8371 90 94.192 90
ZERR 4 0.0002 0.0015 0.0004 0 0.003 0
LATT 1
SYMM -X,0.5+Y,0.5-Z
SFAC C H I N O
UNIT 140 188 4 8 4
SIMU 0.004 0.002 1.7 C9 C8 C7 C6 C5
SIMU 0.004 0.008 1.7 C20 C21 C19
SIMU 0.004 0.008 1.7 C39 C38

L.S. 14
PLAN  14
SIZE 0.05 0.02 0.05
BOND $H
LIST 6
fmap 2
acta
SHEL 999 0.86
OMIT 1 13 3
OMIT -2 4 5
OMIT 1 9 4
OMIT 1 8 7
OMIT 0 2 6
OMIT 1 6 7
OMIT 1 9 3
OMIT 0 11 5
OMIT 1 14 5
OMIT 1 13 4
OMIT 0 6 6
OMIT 0 2 8
OMIT -1 9 8
OMIT 0 10 8
OMIT 0 6 8
OMIT 1 17 4
OMIT 0 4 6
OMIT 1 8 5
OMIT 0 4 8
OMIT 0 8 8
OMIT -7 1 1
OMIT 0 9 4
OMIT -1 6 4
OMIT -8 2 1
OMIT 1 10 5
OMIT 3 1 7
OMIT -1 10 4
OMIT 3 2 8
REM <olex2.extras>
REM <HklSrc "%.\\180613D.hkl">
REM </olex2.extras>

WGHT    0.056300   88.150101
FVAR       1.79344
I1    3    0.684649    0.617712    0.967762    11.00000    0.02640    0.05655 =
         0.03208   -0.00311    0.00285   -0.00421
O37   5   -0.805917    0.742313    0.353948    11.00000    0.02957    0.03830 =
         0.05244   -0.00303    0.02214   -0.00342
C20   4    0.396344    0.606284    0.464270    11.00000    0.01653    0.03694 =
         0.02825   -0.00106   -0.00738   -0.00108
N10   4   -0.928310    0.698418    0.459578    11.00000    0.01259    0.03927 =
         0.02238    0.00157   -0.00279    0.00182
C8    1   -0.681192    0.676283    0.571720    11.00000    0.02118    0.03575 =
         0.01573   -0.00327   -0.01002   -0.00097
C9    1   -0.752068    0.688358    0.429407    11.00000    0.01834    0.03629 =
         0.01635   -0.00444   -0.00890   -0.00203
C11   1   -0.508225    0.663949    0.562832    11.00000    0.01879    0.02316 =
         0.07883   -0.00038   -0.01084   -0.00040
AFIX  43
H11   2   -0.458503    0.655639    0.656218    11.00000   -1.20000
AFIX   0
C7    1   -0.823345    0.678708    0.699720    11.00000    0.02681    0.03848 =
         0.01804   -0.00117   -0.00847    0.00033
C12   1   -0.411574    0.664421    0.409605    11.00000    0.01818    0.04345 =
         0.03498   -0.01132   -0.00282   -0.00861
C23   1    0.591886    0.596047    0.459259    11.00000    0.01185    0.04518 =
         0.05773   -0.01311   -0.00099    0.00460
AFIX  23
H23A  2    0.654384    0.595967    0.574146    11.00000   -1.20000
H23B  2    0.669379    0.605270    0.388807    11.00000   -1.20000
AFIX   0
C18   1    0.139031    0.618224    0.624184    11.00000    0.01519    0.03380 =
         0.05672   -0.00544    0.00907   -0.00199
AFIX  43
H18   2    0.081872    0.618519    0.727926    11.00000   -1.20000
AFIX   0
C27   1    1.028133    0.531939    0.360028    11.00000    0.01608    0.03728 =
         0.05427   -0.00096    0.00076    0.00244
AFIX  23
H27A  2    1.124174    0.543523    0.348112    11.00000   -1.20000
H27B  2    1.036662    0.527305    0.478937    11.00000   -1.20000
AFIX   0
C21   1    0.310905    0.615492    0.322293    11.00000    0.02294    0.03817 =
         0.02752   -0.00135   -0.00482   -0.00210
AFIX  43
H21   2    0.370510    0.614600    0.219939    11.00000   -1.20000
AFIX   0
C6    1   -0.829474    0.669980    0.861199    11.00000    0.03341    0.04399 =
         0.02036    0.00183   -0.00768   -0.00139
AFIX  43
H6    2   -0.730263    0.661052    0.909934    11.00000   -1.20000
AFIX   0
C2    1   -0.968860    0.692443    0.625817    11.00000    0.02061    0.03213 =
         0.02231   -0.00027   -0.00581   -0.00379
C13   1   -0.489201    0.676666    0.273863    11.00000    0.01989    0.05810 =
         0.01006   -0.00140   -0.00390   -0.00438
AFIX  43
H13   2   -0.425401    0.676405    0.173485    11.00000   -1.20000
AFIX   0
C31   1    1.529719    0.473492    0.223922    11.00000    0.01104    0.03343 =
         0.06530    0.00191   -0.00419    0.00168
AFIX  23
H31A  2    1.534749    0.467876    0.340255    11.00000   -1.20000
H31B  2    1.625062    0.485324    0.220420    11.00000   -1.20000
AFIX   0
C3    1   -1.131977    0.697783    0.713067    11.00000    0.01464    0.03637 =
         0.04501    0.00012    0.00726   -0.00201
AFIX  43
H3    2   -1.230426    0.706822    0.664382    11.00000   -1.20000
AFIX   0
C17   1    0.045376    0.628686    0.484757    11.00000    0.01721    0.02993 =
         0.05155   -0.00238    0.00747   -0.00283
C22   1    0.134097    0.626354    0.326745    11.00000    0.02836    0.03757 =
         0.04554    0.00248   -0.02499   -0.00553
AFIX  43
H22   2    0.073252    0.632129    0.226574    11.00000   -1.20000
AFIX   0
C26   1    0.827317    0.541761    0.315305    11.00000    0.01720    0.04238 =
         0.03507    0.00076   -0.00679    0.00363
AFIX  23
H26A  2    0.812011    0.544662    0.193296    11.00000   -1.20000
H26B  2    0.729982    0.530914    0.342187    11.00000   -1.20000
AFIX   0
C14   1   -0.654419    0.689291    0.275446    11.00000    0.02964    0.03581 =
         0.05021   -0.00051    0.01319   -0.00098
AFIX  43
H14   2   -0.699826    0.697899    0.182207    11.00000   -1.20000
AFIX   0
C15   1   -0.231359    0.651816    0.391550    11.00000    0.02716    0.04127 =
         0.04995   -0.00244    0.00441   -0.00738
AFIX  43
H15   2   -0.185412    0.651401    0.283009    11.00000   -1.20000
AFIX   0
C36   1   -0.998882    0.737736    0.393946    11.00000    0.01939    0.03954 =
         0.05044    0.00569    0.01567    0.00935
AFIX  23
H36A  2   -1.088818    0.747198    0.326360    11.00000   -1.20000
H36B  2   -1.013187    0.740709    0.514037    11.00000   -1.20000
AFIX   0
C19   1    0.311668    0.607478    0.616427    11.00000    0.01929    0.03979 =
         0.03160    0.00216   -0.00689   -0.00028
AFIX  43
H19   2    0.371750    0.600977    0.714186    11.00000   -1.20000
AFIX   0
C35   1   -1.040789    0.713767    0.355009    11.00000    0.01075    0.04927 =
         0.03580    0.00469   -0.00041    0.00792
AFIX  23
H35A  2   -1.176859    0.710967    0.368507    11.00000   -1.20000
H35B  2   -1.017962    0.710965    0.236248    11.00000   -1.20000
AFIX   0
C4    1   -1.139225    0.688981    0.874449    11.00000    0.03832    0.05791 =
         0.04385   -0.00066    0.02831    0.00005
AFIX  43
H4    2   -1.245098    0.692282    0.936525    11.00000   -1.20000
AFIX   0
C5    1   -0.992562    0.675205    0.948606    11.00000    0.03860    0.04726 =
         0.02360    0.00294   -0.00290   -0.00253
AFIX  43
H5    2   -1.003861    0.669448    1.057639    11.00000   -1.20000
AFIX   0
C16   1   -0.129642    0.641162    0.512809    11.00000    0.02744    0.03901 =
         0.05932   -0.00141   -0.00121   -0.00721
AFIX  43
H16   2   -0.171447    0.641586    0.622872    11.00000   -1.20000
AFIX   0
C29   1    1.275296    0.502466    0.292342    11.00000    0.01963    0.04436 =
         0.03783    0.00027   -0.00556    0.00292
AFIX  23
H29A  2    1.282908    0.497313    0.409981    11.00000   -1.20000
H29B  2    1.370215    0.514273    0.284717    11.00000   -1.20000
AFIX   0
C24   1    0.588636    0.572631    0.390582    11.00000    0.02263    0.02912 =
         0.05437   -0.00163    0.00448    0.00385
AFIX  23
H24A  2    0.542448    0.572630    0.270707    11.00000   -1.20000
H24B  2    0.502186    0.563453    0.452840    11.00000   -1.20000
AFIX   0
C25   1    0.794004    0.563287    0.411464    11.00000    0.02780    0.04406 =
         0.04272   -0.00408   -0.01499    0.00940
AFIX  23
H25A  2    0.882251    0.574529    0.373592    11.00000   -1.20000
H25B  2    0.827161    0.560707    0.532253    11.00000   -1.20000
AFIX   0
C33   1    1.785001    0.445268    0.152299    11.00000    0.01593    0.04179 =
         0.06306   -0.00051    0.00186    0.00626
AFIX  23
H33A  2    1.788187    0.438904    0.266289    11.00000   -1.20000
H33B  2    1.878855    0.457312    0.154531    11.00000   -1.20000
AFIX   0
C32   1    1.585550    0.454699    0.106314    11.00000    0.01952    0.03966 =
         0.05798   -0.00224    0.00362    0.00273
AFIX  23
H32A  2    1.491141    0.442775    0.110335    11.00000   -1.20000
H32B  2    1.580346    0.460249   -0.010210    11.00000   -1.20000
AFIX   0
C38   1   -0.738376    0.763152    0.410698    11.00000    0.05528    0.05776 =
         0.09186   -0.01486    0.02803   -0.01975
PART 1
AFIX  23
H38A  2   -0.728842    0.763591    0.534753    11.00000   -1.20000
H38B  2   -0.827800    0.774721    0.368870    11.00000   -1.20000
AFIX   0
PART 0
C34   1    1.843597    0.427311    0.027038    11.00000    0.03608    0.05866 =
         0.06257    0.00359    0.02025    0.01579
AFIX 137
H34A  2    1.829327    0.433071   -0.087504    11.00000   -1.50000
H34B  2    1.762032    0.414455    0.035688    11.00000   -1.50000
H34C  2    1.976184    0.423144    0.054366    11.00000   -1.50000
AFIX   0
C28   1    1.076914    0.512158    0.250201    11.00000    0.01499    0.04819 =
         0.04737   -0.00368   -0.00878    0.00598
AFIX  23
H28A  2    0.981271    0.500550    0.262861    11.00000   -1.20000
H28B  2    1.067075    0.516778    0.131253    11.00000   -1.20000
AFIX   0
C30   1    1.329949    0.483339    0.179460    11.00000    0.01534    0.04046 =
         0.04893   -0.00887   -0.00227   -0.00144
AFIX  23
H30A  2    1.323808    0.488521    0.061923    11.00000   -1.20000
H30B  2    1.234468    0.471575    0.186176    11.00000   -1.20000
AFIX   0
PART 1
C39   1   -0.545828    0.767060    0.346365    11.00000    0.06330    0.07303 =
         0.10454   -0.01869    0.02990   -0.02632
AFIX 137
H39A  2   -0.451192    0.757971    0.409334    11.00000   -1.50000
H39B  2   -0.511650    0.782518    0.360742    11.00000   -1.50000
H39C  2   -0.549545    0.763231    0.227221    11.00000   -1.50000
AFIX   0
HKLF 4

REM  180613d_a.res in P2(1)/c
REM R1 =  0.1135 for    4443 Fo > 4sig(Fo)  and  0.1300 for all    5236 data
REM    354 parameters refined using     42 restraints

END

WGHT      0.0552     88.3800

REM Highest difference peak  2.294,  deepest hole -2.025,  1-sigma level  0.183
Q1    1   0.6794  0.6361  0.9651  11.00000  0.05    2.29
Q2    1   0.6828  0.5997  0.9691  11.00000  0.05    2.09
Q3    1   0.9357  0.6178  1.0145  11.00000  0.05    1.03
Q4    1   0.7380  0.6027  1.0853  11.00000  0.05    1.03
Q5    1  -0.0206  0.6175  0.1841  11.00000  0.05    1.02
Q6    1   0.6285  0.6024  0.8547  11.00000  0.05    0.93
Q7    1  -0.1085  0.6444  0.3837  11.00000  0.05    0.93
Q8    1  -0.3152  0.6577  0.0436  11.00000  0.05    0.88
Q9    1   0.7264  0.6295  1.0962  11.00000  0.05    0.87
Q10   1   1.3284  0.4206 -0.0321  11.00000  0.05    0.87
Q11   1   0.6659  0.5845  1.0041  11.00000  0.05    0.81
Q12   1  -0.2229  0.6356  0.8155  11.00000  0.05    0.80
Q13   1   0.5825  0.6188  0.7749  11.00000  0.05    0.75
Q14   1   0.8023  0.6189  1.1944  11.00000  0.05    0.75
;
_shelx_res_checksum              36020
_olex2_submission_special_instructions 'No special instructions were received'
_oxdiff_exptl_absorpt_empirical_details 
;
Empirical correction (ABSPACK) includes:
- Absorption correction using spherical harmonics
- Frame scaling
;
_oxdiff_exptl_absorpt_empirical_full_max 6.043
_oxdiff_exptl_absorpt_empirical_full_min 0.197
####################################################################### 
# 
# This file contains crystal structure data downloaded from the 
# Cambridge Structural Database (CSD) hosted by the Cambridge 
# Crystallographic Data Centre (CCDC).
# 
# Full information about CCDC data access policies and citation 
# guidelines are available at http://www.ccdc.cam.ac.uk/access/V1 
# 
# Audit and citation data items may have been added by the CCDC. 
# Please retain this information to preserve the provenance of 
# this file and to allow appropriate attribution of the data. 
# 
#######################################################################

data_180613c
_database_code_depnum_ccdc_archive 'CCDC 1851639'
_audit_update_record             
;
2018-06-26 deposited with the CCDC.
2018-12-11 downloaded from the CCDC.
;
_audit_creation_date             2018-06-14
_audit_creation_method           
;
Olex2 1.2
(compiled 2018.05.29 svn.r3508 for OlexSys, GUI svn.r5506)
;
_shelxl_version_number           2013-4
_chemical_name_common            ?
_chemical_name_systematic        
;
 ?
;
_chemical_formula_moiety         'I, C27 H37 N2'
_chemical_formula_sum            'C27 H37 I N2'
_chemical_formula_weight         516.48
_chemical_melting_point          ?
_chemical_oxdiff_formula         ICN
loop_
_atom_type_symbol
_atom_type_description
_atom_type_scat_dispersion_real
_atom_type_scat_dispersion_imag
_atom_type_scat_source
C C 0.0181 0.0091 'International Tables Vol C Tables 4.2.6.8 and 6.1.1.4'
H H 0.0000 0.0000 'International Tables Vol C Tables 4.2.6.8 and 6.1.1.4'
I I -0.3257 6.8362 'International Tables Vol C Tables 4.2.6.8 and 6.1.1.4'
N N 0.0311 0.0180 'International Tables Vol C Tables 4.2.6.8 and 6.1.1.4'

_shelx_space_group_comment       
;
The symmetry employed for this shelxl refinement is uniquely defined
by the following loop, which should always be used as a source of
symmetry information in preference to the above space-group names.
They are only intended as comments.
;
_space_group_crystal_system      monoclinic
_space_group_IT_number           14
_space_group_name_H-M_alt        'P 1 21/n 1'
_space_group_name_Hall           '-P 2yn'
loop_
_space_group_symop_operation_xyz
'x, y, z'
'-x+1/2, y+1/2, -z+1/2'
'-x, -y, -z'
'x-1/2, -y-1/2, z-1/2'

_cell_length_a                   10.5322(2)
_cell_length_b                   16.7869(4)
_cell_length_c                   43.8778(8)
_cell_angle_alpha                90
_cell_angle_beta                 90.202(2)
_cell_angle_gamma                90
_cell_volume                     7757.7(3)
_cell_formula_units_Z            12
_cell_measurement_reflns_used    18072
_cell_measurement_temperature    172.99(10)
_cell_measurement_theta_max      76.3940
_cell_measurement_theta_min      3.9310
_shelx_estimated_absorpt_T_max   0.507
_shelx_estimated_absorpt_T_min   0.440
_exptl_absorpt_coefficient_mu    9.822
_exptl_absorpt_correction_T_max  1.00000
_exptl_absorpt_correction_T_min  0.30043
_exptl_absorpt_correction_type   multi-scan
_exptl_absorpt_process_details   
;
CrysAlisPro 1.171.39.30d (Rigaku Oxford Diffraction, 2017)
Empirical absorption correction using spherical harmonics,
 implemented in SCALE3 ABSPACK scaling algorithm.
;
_exptl_crystal_colour            red
_exptl_crystal_colour_primary    red
_exptl_crystal_density_diffrn    1.327
_exptl_crystal_density_meas      ?
_exptl_crystal_density_method    ?
_exptl_crystal_description       block
_exptl_crystal_F_000             3192
_exptl_crystal_size_max          0.1
_exptl_crystal_size_mid          0.08
_exptl_crystal_size_min          0.08
_exptl_special_details           
;
 ?
;
_exptl_transmission_factor_max   ?
_exptl_transmission_factor_min   ?
_diffrn_reflns_av_R_equivalents  0.0651
_diffrn_reflns_av_unetI/netI     0.0562
_diffrn_reflns_Laue_measured_fraction_full 0.925
_diffrn_reflns_Laue_measured_fraction_max 0.938
_diffrn_reflns_limit_h_max       8
_diffrn_reflns_limit_h_min       -12
_diffrn_reflns_limit_k_max       19
_diffrn_reflns_limit_k_min       -20
_diffrn_reflns_limit_l_max       52
_diffrn_reflns_limit_l_min       -51
_diffrn_reflns_number            47671
_diffrn_reflns_point_group_measured_fraction_full 0.925
_diffrn_reflns_point_group_measured_fraction_max 0.938
_diffrn_reflns_theta_full        67.684
_diffrn_reflns_theta_max         67.080
_diffrn_reflns_theta_min         4.009
_diffrn_ambient_environment      N~2~
_diffrn_ambient_temperature      172.99(10)
_diffrn_detector                 'CCD plate'
_diffrn_detector_area_resol_mean ?
_diffrn_detector_type            HyPix
_diffrn_measured_fraction_theta_full 0.925
_diffrn_measured_fraction_theta_max 0.938
_diffrn_measurement_details      
;
List of Runs (angles in degrees, time in seconds):

  # Type    Start    End  Width  t~exp~   \w     \q     \k     \f   Frames
#--------------------------------------------------------------------------
  1  \w   -110.00 -72.00   1.00    0.30    --  -48.45-123.00 -88.00   38
  2  \w    -90.00 -28.00   1.00    0.30    --  -48.45 123.00  -7.00   62
  3  \w   -118.00 -56.00   1.00    0.30    --  -48.45-149.00 109.00   62
  4  \w     53.00  78.00   1.00    0.30    --   48.45-149.00 109.00   25
  5  \w     42.00  69.00   1.00    0.30    --   48.45-123.00 -88.00   27
  6  \w   -129.00-103.00   1.00    1.10    --  -86.25-149.00 109.00   26
  7  \w    -76.00 -51.00   1.00    1.10    --  -86.25 123.00  -7.00   25
  8  \w    -89.00 -64.00   1.00    1.10    --  -86.25 149.00 155.00   25
  9  \w     51.00  76.00   1.00    1.10    --  107.75-123.00 -88.00   25
 10  \w     64.00  89.00   1.00    1.10    --  107.75-149.00 109.00   25
 11  \w    113.00 138.00   1.00    1.10    --  107.75 149.00 155.00   25
 12  \w    123.00 168.00   1.00    1.10    --  107.75 123.00  -7.00   45
 13  \w   -118.00 -70.00   1.00    0.30    --  -48.45-125.00  60.00   48
 14  \w   -158.00 -74.00   1.00    1.10    --  -86.25 -19.00 150.00   84
 15  \w     45.00 116.00   1.00    1.10    --  107.75-125.00 150.00   71
 16  \w     95.00 175.00   1.00    1.10    --  107.75  19.00-120.00   80
 17  \w     98.00 176.00   1.00    1.10    --  107.75  37.00 -30.00   78
 18  \w     35.00 109.00   1.00    1.10    --  107.75 -57.00   0.00   74
 19  \w    100.00 177.00   1.00    1.10    --  107.75  37.00 -90.00   77
;
_diffrn_measurement_device       'four-circle diffractometer'
_diffrn_measurement_device_type  'XtaLAB Synergy, Dualflex, HyPix'
_diffrn_measurement_method       '\w scans'
_diffrn_orient_matrix_type       
'CrysAlisPro convention (1999,Acta A55,543-557)'
_diffrn_orient_matrix_UB_11      -0.0643475000
_diffrn_orient_matrix_UB_12      0.0610806000
_diffrn_orient_matrix_UB_13      -0.0212122000
_diffrn_orient_matrix_UB_21      -0.0407246000
_diffrn_orient_matrix_UB_22      -0.0678229000
_diffrn_orient_matrix_UB_23      -0.0215848000
_diffrn_orient_matrix_UB_31      -0.1248938000
_diffrn_orient_matrix_UB_32      -0.0092061000
_diffrn_orient_matrix_UB_33      0.0178247000
_diffrn_radiation_monochromator  mirror
_diffrn_radiation_probe          x-ray
_diffrn_radiation_type           CuK\a
_diffrn_radiation_wavelength     1.54184
_diffrn_source                   'micro-focus sealed X-ray tube'
_diffrn_source_type              'PhotonJet (Cu) X-ray Source'
_reflns_Friedel_coverage         0.000
_reflns_Friedel_fraction_full    .
_reflns_Friedel_fraction_max     .
_reflns_number_gt                11269
_reflns_number_total             12995
_reflns_odcompleteness_completeness 93.86
_reflns_odcompleteness_iscentric 1
_reflns_odcompleteness_theta     66.97
_reflns_special_details          
;
 Reflections were merged by SHELXL according to the crystal
 class for the calculation of statistics and refinement.
 
 _reflns_Friedel_fraction is defined as the number of unique
 Friedel pairs measured divided by the number that would be
 possible theoretically, ignoring centric projections and
 systematic absences.
;
_reflns_threshold_expression     'I > 2\s(I)'
_computing_cell_refinement       'CrysAlisPro 1.171.39.30d (Rigaku OD, 2017)'
_computing_data_collection       'CrysAlisPro 1.171.39.30d (Rigaku OD, 2017)'
_computing_data_reduction        'CrysAlisPro 1.171.39.30d (Rigaku OD, 2017)'
_computing_molecular_graphics    'Olex2 (Dolomanov et al., 2009)'
_computing_publication_material  'Olex2 (Dolomanov et al., 2009)'
_computing_structure_refinement  'ShelXL (Sheldrick, 2015)'
_computing_structure_solution    ?
_refine_diff_density_max         1.546
_refine_diff_density_min         -0.970
_refine_diff_density_rms         0.111
_refine_ls_extinction_coef       .
_refine_ls_extinction_method     none
_refine_ls_goodness_of_fit_ref   0.905
_refine_ls_hydrogen_treatment    constr
_refine_ls_matrix_type           full
_refine_ls_number_parameters     814
_refine_ls_number_reflns         12995
_refine_ls_number_restraints     54
_refine_ls_R_factor_all          0.0539
_refine_ls_R_factor_gt           0.0434
_refine_ls_restrained_S_all      0.910
_refine_ls_shift/su_max          0.002
_refine_ls_shift/su_mean         0.000
_refine_ls_structure_factor_coef Fsqd
_refine_ls_weighting_details     
'w=1/[\s^2^(Fo^2^)+(0.0559P)^2^+31.6072P] where P=(Fo^2^+2Fc^2^)/3'
_refine_ls_weighting_scheme      calc
_refine_ls_wR_factor_gt          0.1056
_refine_ls_wR_factor_ref         0.1182
_refine_special_details          
;
 ?
;
_olex2_refinement_description    
;
1. Fixed Uiso
 At 1.2 times of:
  All C(H) groups, All C(H,H) groups, All N(H) groups
 At 1.5 times of:
  All C(H,H,H) groups
2. Uiso/Uaniso restraints and constraints
C28 \\sim C29 \\sim C30 \\sim C31 \\sim C32 \\sim C33 \\sim C34 \\sim C35:
within 1.7A with sigma of 0.004 and sigma for terminal atoms of 0.008
C74 \\sim C75 \\sim C76 \\sim C77: within 1.7A with sigma of 0.004 and sigma
for terminal atoms of 0.002
3.a Secondary CH2 refined with riding coordinates:
 C56(H56A,H56B), C57(H57A,H57B), C58(H58A,H58B), C59(H59A,H59B), C60(H60A,
 H60B), C61(H61A,H61B), C62(H62A,H62B), C63(H63A,H63B), C64(H64A,H64B),
 C65(H65A,H65B), C66(H66A,H66B), C29(H29A,H29B), C30(H30A,H30B), C31(H31A,H31B),
  C32(H32A,H32B), C33(H33A,H33B), C34(H34A,H34B), C35(H35A,H35B), C36(H36A,
 H36B), C37(H37A,H37B), C38(H38A,H38B), C39(H39A,H39B), C2(H2A,H2B), C3(H3A,
 H3B), C4(H4A,H4B), C5(H5A,H5B), C6(H6A,H6B), C7(H7A,H7B), C8(H8A,H8B), C9(H9A,
 H9B), C10(H10A,H10B), C11(H11A,H11B), C12(H12A,H12B)
3.b Aromatic/amide H refined with riding coordinates:
 N1(H1), C67(H67), C68(H68), C70(H70), C71(H71), C72(H72), C73(H73), C74(H74),
 C77(H77), C78(H78), C79(H79), C80(H80), N3(H3), C40(H40), C41(H41), C43(H43),
 C44(H44), C45(H45), C46(H46), C47(H47), C51(H51), C52(H52), C53(H53), C54(H54),
  N5(H5), C13(H13), C14(H14), C16(H16), C17(H17), C18(H18), C19(H19), C20(H20),
 C24(H24), C25(H25), C26(H26), C27(H27)
3.c Idealised Me refined as rotating group:
 C55(H55A,H55B,H55C), C28(H28A,H28B,H28C), C1(H1A,H1B,H1C)
;
_atom_sites_solution_hydrogens   geom
_atom_sites_solution_primary     ?
_atom_sites_solution_secondary   ?
loop_
_atom_site_label
_atom_site_type_symbol
_atom_site_fract_x
_atom_site_fract_y
_atom_site_fract_z
_atom_site_U_iso_or_equiv
_atom_site_adp_type
_atom_site_occupancy
_atom_site_site_symmetry_order
_atom_site_calc_flag
_atom_site_refinement_flags_posn
_atom_site_refinement_flags_adp
_atom_site_refinement_flags_occupancy
_atom_site_disorder_assembly
_atom_site_disorder_group
I1 I 1.34053(3) 0.82219(2) 0.17820(2) 0.03166(9) Uani 1 1 d . . . . .
I2 I 0.01665(3) 0.85933(2) 0.30062(2) 0.03345(9) Uani 1 1 d . . . . .
I3 I -0.65013(3) 0.59908(2) 0.55103(2) 0.04000(10) Uani 1 1 d . . . . .
N1 N 1.0201(4) 0.7805(3) 0.18174(11) 0.0472(11) Uani 1 1 d . . . . .
H1 H 1.0996 0.7804 0.1773 0.057 Uiso 1 1 calc R . . . .
N2 N 0.4367(4) 0.8176(3) 0.32114(9) 0.0370(9) Uani 1 1 d . . . . .
C55 C -0.4863(8) 0.9339(5) 0.56056(17) 0.074(2) Uani 1 1 d . . . . .
H55A H -0.5450 0.9535 0.5455 0.112 Uiso 1 1 calc GR . . . .
H55B H -0.4340 0.9769 0.5677 0.112 Uiso 1 1 calc GR . . . .
H55C H -0.5325 0.9117 0.5774 0.112 Uiso 1 1 calc GR . . . .
C56 C -0.4037(6) 0.8702(4) 0.54652(14) 0.0534(15) Uani 1 1 d . . . . .
H56A H -0.4569 0.8258 0.5405 0.064 Uiso 1 1 calc R . . . .
H56B H -0.3445 0.8510 0.5618 0.064 Uiso 1 1 calc R . . . .
C57 C -0.3289(5) 0.8986(3) 0.51888(13) 0.0457(13) Uani 1 1 d . . . . .
H57A H -0.3880 0.9178 0.5035 0.055 Uiso 1 1 calc R . . . .
H57B H -0.2755 0.9430 0.5249 0.055 Uiso 1 1 calc R . . . .
C58 C -0.2463(6) 0.8346(3) 0.50492(12) 0.0435(12) Uani 1 1 d . . . . .
H58A H -0.2996 0.7898 0.4993 0.052 Uiso 1 1 calc R . . . .
H58B H -0.1864 0.8162 0.5202 0.052 Uiso 1 1 calc R . . . .
C59 C -0.1728(5) 0.8614(3) 0.47693(12) 0.0405(12) Uani 1 1 d . . . . .
H59A H -0.2326 0.8793 0.4615 0.049 Uiso 1 1 calc R . . . .
H59B H -0.1198 0.9064 0.4824 0.049 Uiso 1 1 calc R . . . .
C60 C -0.0893(5) 0.7964(3) 0.46331(11) 0.0412(12) Uani 1 1 d . . . . .
H60A H -0.0312 0.7774 0.4789 0.049 Uiso 1 1 calc R . . . .
H60B H -0.1427 0.7520 0.4573 0.049 Uiso 1 1 calc R . . . .
C61 C -0.0126(5) 0.8238(3) 0.43581(11) 0.0392(11) Uani 1 1 d . . . . .
H61A H 0.0420 0.8675 0.4419 0.047 Uiso 1 1 calc R . . . .
H61B H -0.0706 0.8437 0.4204 0.047 Uiso 1 1 calc R . . . .
C62 C 0.0686(5) 0.7582(3) 0.42196(11) 0.0397(11) Uani 1 1 d . . . . .
H62A H 0.1292 0.7400 0.4371 0.048 Uiso 1 1 calc R . . . .
H62B H 0.0144 0.7134 0.4168 0.048 Uiso 1 1 calc R . . . .
C63 C 0.1405(5) 0.7840(3) 0.39363(11) 0.0375(11) Uani 1 1 d . . . . .
H63A H 0.1930 0.8297 0.3986 0.045 Uiso 1 1 calc R . . . .
H63B H 0.0801 0.8003 0.3781 0.045 Uiso 1 1 calc R . . . .
C64 C 0.2241(6) 0.7182(3) 0.38091(12) 0.0498(14) Uani 1 1 d . . . . .
H64A H 0.1739 0.6699 0.3792 0.060 Uiso 1 1 calc R . . . .
H64B H 0.2922 0.7078 0.3953 0.060 Uiso 1 1 calc R . . . .
C65 C 0.2829(6) 0.7362(3) 0.34964(11) 0.0418(12) Uani 1 1 d . . . . .
H65A H 0.3378 0.6924 0.3439 0.050 Uiso 1 1 calc R . . . .
H65B H 0.2156 0.7398 0.3346 0.050 Uiso 1 1 calc R . . . .
C66 C 0.3596(6) 0.8134(3) 0.34932(12) 0.0443(12) Uani 1 1 d . . . . .
H66A H 0.3026 0.8587 0.3502 0.053 Uiso 1 1 calc R . . . .
H66B H 0.4150 0.8153 0.3670 0.053 Uiso 1 1 calc R . . . .
C67 C 0.3819(5) 0.8350(3) 0.29421(12) 0.0418(12) Uani 1 1 d . . . . .
H67 H 0.2965 0.8490 0.2938 0.050 Uiso 1 1 calc R . . . .
C68 C 0.4469(5) 0.8329(3) 0.26758(12) 0.0422(12) Uani 1 1 d . . . . .
H68 H 0.4054 0.8448 0.2494 0.051 Uiso 1 1 calc R . . . .
C69 C 0.5767(5) 0.8128(3) 0.26727(12) 0.0375(11) Uani 1 1 d . . . . .
C70 C 0.6315(5) 0.7970(4) 0.29547(13) 0.0487(13) Uani 1 1 d . . . . .
H70 H 0.7175 0.7846 0.2966 0.058 Uiso 1 1 calc R . . . .
C71 C 0.5610(5) 0.7993(4) 0.32182(13) 0.0498(14) Uani 1 1 d . . . . .
H71 H 0.5999 0.7880 0.3404 0.060 Uiso 1 1 calc R . . . .
C72 C 0.6421(5) 0.8071(3) 0.23822(12) 0.0394(11) Uani 1 1 d . . . . .
H72 H 0.5940 0.8077 0.2204 0.047 Uiso 1 1 calc R . . . .
C73 C 0.7682(5) 0.8010(3) 0.23605(12) 0.0421(12) Uani 1 1 d . . . . .
H73 H 0.8135 0.8037 0.2542 0.050 Uiso 1 1 calc R . . . .
C74 C 0.9717(5) 0.7954(3) 0.20938(13) 0.0453(11) Uani 1 1 d . U . . .
H74 H 1.0200 0.8073 0.2266 0.054 Uiso 1 1 calc R . . . .
C75 C 0.8414(5) 0.7908(3) 0.20901(12) 0.0411(10) Uani 1 1 d . U . . .
C76 C 0.8067(5) 0.7705(3) 0.17804(12) 0.0366(9) Uani 1 1 d . U . . .
C77 C 0.6933(5) 0.7541(3) 0.16293(12) 0.0414(11) Uani 1 1 d . U . . .
H77 H 0.6165 0.7562 0.1733 0.050 Uiso 1 1 calc R . . . .
C78 C 0.6962(6) 0.7351(4) 0.13298(14) 0.0530(14) Uani 1 1 d . . . . .
H78 H 0.6202 0.7242 0.1230 0.064 Uiso 1 1 calc R . . . .
C79 C 0.8084(8) 0.7313(4) 0.11666(13) 0.0598(17) Uani 1 1 d . . . . .
H79 H 0.8061 0.7189 0.0960 0.072 Uiso 1 1 calc R . . . .
C80 C 0.9242(7) 0.7458(4) 0.13076(14) 0.0564(15) Uani 1 1 d . . . . .
H80 H 1.0002 0.7425 0.1201 0.068 Uiso 1 1 calc R . . . .
C81 C 0.9221(5) 0.7653(3) 0.16143(12) 0.0414(12) Uani 1 1 d . . . . .
N3 N -0.3412(4) 0.6286(2) 0.52200(10) 0.0380(9) Uani 1 1 d . . . . .
H3 H -0.4214 0.6331 0.5253 0.046 Uiso 1 1 calc R . . . .
N4 N 0.2972(3) 0.4967(2) 0.40485(9) 0.0291(8) Uani 1 1 d . . . . .
C28 C 0.7878(12) 0.4739(6) 0.1145(3) 0.116(3) Uani 1 1 d . U . . .
H28A H 0.8321 0.4457 0.0987 0.175 Uiso 1 1 calc GR . . . .
H28B H 0.7507 0.5214 0.1061 0.175 Uiso 1 1 calc GR . . . .
H28C H 0.7221 0.4405 0.1226 0.175 Uiso 1 1 calc GR . . . .
C29 C 0.8796(11) 0.4958(5) 0.1395(2) 0.096(2) Uani 1 1 d . U . . .
H29A H 0.9308 0.4496 0.1446 0.116 Uiso 1 1 calc R . . . .
H29B H 0.9362 0.5372 0.1322 0.116 Uiso 1 1 calc R . . . .
C30 C 0.8144(10) 0.5239(5) 0.1667(2) 0.095(2) Uani 1 1 d . U . . .
H30A H 0.7588 0.4820 0.1741 0.114 Uiso 1 1 calc R . . . .
H30B H 0.7619 0.5693 0.1614 0.114 Uiso 1 1 calc R . . . .
C31 C 0.9149(11) 0.5508(6) 0.1953(2) 0.100(2) Uani 1 1 d . U . . .
H31A H 0.9612 0.5039 0.2019 0.120 Uiso 1 1 calc R . . . .
H31B H 0.9763 0.5882 0.1872 0.120 Uiso 1 1 calc R . . . .
C32 C 0.8520(10) 0.5884(6) 0.22308(19) 0.0926(18) Uani 1 1 d . U . . .
H32A H 0.9163 0.6174 0.2344 0.111 Uiso 1 1 calc R . . . .
H32B H 0.7900 0.6270 0.2160 0.111 Uiso 1 1 calc R . . . .
C33 C 0.7914(8) 0.5363(5) 0.24302(17) 0.0821(16) Uani 1 1 d . U . . .
H33A H 0.8552 0.5030 0.2527 0.099 Uiso 1 1 calc R . . . .
H33B H 0.7361 0.5017 0.2313 0.099 Uiso 1 1 calc R . . . .
C34 C 0.7122(7) 0.5763(5) 0.26812(16) 0.0711(14) Uani 1 1 d . U . . .
H34A H 0.7680 0.6075 0.2811 0.085 Uiso 1 1 calc R . . . .
H34B H 0.6517 0.6125 0.2588 0.085 Uiso 1 1 calc R . . . .
C35 C 0.6422(7) 0.5177(4) 0.28722(14) 0.0601(14) Uani 1 1 d . U . . .
H35A H 0.7035 0.4826 0.2969 0.072 Uiso 1 1 calc R . . . .
H35B H 0.5894 0.4853 0.2740 0.072 Uiso 1 1 calc R . . . .
C36 C 0.5583(5) 0.5539(3) 0.31200(12) 0.0438(12) Uani 1 1 d . . . . .
H36A H 0.6085 0.5908 0.3240 0.053 Uiso 1 1 calc R . . . .
H36B H 0.4902 0.5838 0.3024 0.053 Uiso 1 1 calc R . . . .
C37 C 0.5013(5) 0.4916(3) 0.33295(11) 0.0368(11) Uani 1 1 d . . . . .
H37A H 0.5696 0.4612 0.3422 0.044 Uiso 1 1 calc R . . . .
H37B H 0.4506 0.4551 0.3209 0.044 Uiso 1 1 calc R . . . .
C38 C 0.4185(5) 0.5266(3) 0.35809(11) 0.0350(10) Uani 1 1 d . . . . .
H38A H 0.4642 0.5692 0.3683 0.042 Uiso 1 1 calc R . . . .
H38B H 0.3420 0.5490 0.3492 0.042 Uiso 1 1 calc R . . . .
C39 C 0.3830(5) 0.4636(3) 0.38102(11) 0.0349(10) Uani 1 1 d . . . . .
H39A H 0.3408 0.4199 0.3707 0.042 Uiso 1 1 calc R . . . .
H39B H 0.4593 0.4430 0.3906 0.042 Uiso 1 1 calc R . . . .
C40 C 0.1699(4) 0.4952(3) 0.40024(11) 0.0321(10) Uani 1 1 d . . . . .
H40 H 0.1378 0.4743 0.3822 0.038 Uiso 1 1 calc R . . . .
C41 C 0.0889(5) 0.5236(3) 0.42145(11) 0.0330(10) Uani 1 1 d . . . . .
H41 H 0.0020 0.5225 0.4176 0.040 Uiso 1 1 calc R . . . .
C42 C 0.1341(4) 0.5549(3) 0.44938(10) 0.0298(10) Uani 1 1 d . . . . .
C43 C 0.2668(5) 0.5565(3) 0.45285(11) 0.0334(10) Uani 1 1 d . . . . .
H43 H 0.3021 0.5780 0.4705 0.040 Uiso 1 1 calc R . . . .
C44 C 0.3448(4) 0.5269(3) 0.43080(10) 0.0315(10) Uani 1 1 d . . . . .
H44 H 0.4322 0.5277 0.4338 0.038 Uiso 1 1 calc R . . . .
C45 C 0.0539(5) 0.5822(3) 0.47387(10) 0.0312(10) Uani 1 1 d . . . . .
H45 H 0.0933 0.6054 0.4907 0.037 Uiso 1 1 calc R . . . .
C46 C -0.0737(4) 0.5767(3) 0.47421(11) 0.0310(10) Uani 1 1 d . . . . .
H46 H -0.1122 0.5542 0.4572 0.037 Uiso 1 1 calc R . . . .
C47 C -0.2873(5) 0.5986(3) 0.49626(11) 0.0348(10) Uani 1 1 d . . . . .
H47 H -0.3323 0.5786 0.4797 0.042 Uiso 1 1 calc R . . . .
C48 C -0.1557(4) 0.6020(3) 0.49827(11) 0.0318(10) Uani 1 1 d . . . . .
C49 C -0.1279(5) 0.6353(3) 0.52797(11) 0.0316(10) Uani 1 1 d . . . . .
C50 C -0.2467(5) 0.6504(3) 0.54185(11) 0.0356(11) Uani 1 1 d . . . . .
C51 C -0.2558(6) 0.6823(3) 0.57122(12) 0.0433(13) Uani 1 1 d . . . . .
H51 H -0.3343 0.6931 0.5800 0.052 Uiso 1 1 calc R . . . .
C52 C -0.1444(7) 0.6971(3) 0.58674(12) 0.0517(16) Uani 1 1 d . . . . .
H52 H -0.1477 0.7177 0.6064 0.062 Uiso 1 1 calc R . . . .
C53 C -0.0275(6) 0.6818(3) 0.57363(13) 0.0494(14) Uani 1 1 d . . . . .
H53 H 0.0461 0.6925 0.5847 0.059 Uiso 1 1 calc R . . . .
C54 C -0.0177(5) 0.6512(3) 0.54464(12) 0.0384(11) Uani 1 1 d . . . . .
H54 H 0.0616 0.6411 0.5362 0.046 Uiso 1 1 calc R . . . .
N5 N -0.2082(4) 0.4885(3) 0.38234(10) 0.0408(10) Uani 1 1 d . . . . .
H5 H -0.2458 0.4549 0.3940 0.049 Uiso 1 1 calc R . . . .
N6 N 0.3191(4) 0.5924(2) 0.23364(9) 0.0339(9) Uani 1 1 d . . . . .
C1 C 0.9334(7) 0.7177(6) -0.0428(2) 0.085(2) Uani 1 1 d . . . . .
H1A H 0.9812 0.6979 -0.0598 0.128 Uiso 1 1 calc GR . . . .
H1B H 0.9906 0.7359 -0.0273 0.128 Uiso 1 1 calc GR . . . .
H1C H 0.8808 0.7612 -0.0494 0.128 Uiso 1 1 calc GR . . . .
C2 C 0.8507(6) 0.6517(4) -0.03024(15) 0.0593(16) Uani 1 1 d . . . . .
H2A H 0.9043 0.6071 -0.0246 0.071 Uiso 1 1 calc R . . . .
H2B H 0.7933 0.6337 -0.0461 0.071 Uiso 1 1 calc R . . . .
C3 C 0.7731(6) 0.6765(4) -0.00266(14) 0.0537(15) Uani 1 1 d . . . . .
H3A H 0.8304 0.6956 0.0131 0.064 Uiso 1 1 calc R . . . .
H3B H 0.7180 0.7203 -0.0084 0.064 Uiso 1 1 calc R . . . .
C4 C 0.6923(6) 0.6097(3) 0.01042(12) 0.0454(13) Uani 1 1 d . . . . .
H4A H 0.7472 0.5651 0.0154 0.054 Uiso 1 1 calc R . . . .
H4B H 0.6331 0.5919 -0.0051 0.054 Uiso 1 1 calc R . . . .
C5 C 0.6181(6) 0.6329(3) 0.03869(12) 0.0468(13) Uani 1 1 d . . . . .
H5A H 0.6774 0.6508 0.0542 0.056 Uiso 1 1 calc R . . . .
H5B H 0.5632 0.6774 0.0337 0.056 Uiso 1 1 calc R . . . .
C6 C 0.5380(6) 0.5668(3) 0.05180(11) 0.0427(12) Uani 1 1 d . . . . .
H6A H 0.4782 0.5492 0.0363 0.051 Uiso 1 1 calc R . . . .
H6B H 0.5929 0.5220 0.0566 0.051 Uiso 1 1 calc R . . . .
C7 C 0.4647(6) 0.5894(3) 0.08019(12) 0.0454(13) Uani 1 1 d . . . . .
H7A H 0.5246 0.6063 0.0957 0.055 Uiso 1 1 calc R . . . .
H7B H 0.4108 0.6347 0.0754 0.055 Uiso 1 1 calc R . . . .
C8 C 0.3832(6) 0.5238(3) 0.09305(12) 0.0503(14) Uani 1 1 d . . . . .
H8A H 0.4373 0.4786 0.0978 0.060 Uiso 1 1 calc R . . . .
H8B H 0.3236 0.5069 0.0774 0.060 Uiso 1 1 calc R . . . .
C9 C 0.3089(6) 0.5459(3) 0.12155(12) 0.0487(14) Uani 1 1 d . . . . .
H9A H 0.2568 0.5921 0.1171 0.058 Uiso 1 1 calc R . . . .
H9B H 0.2525 0.5023 0.1266 0.058 Uiso 1 1 calc R . . . .
C10 C 0.3920(6) 0.5642(3) 0.14902(11) 0.0437(13) Uani 1 1 d . . . . .
H10A H 0.4372 0.6137 0.1455 0.052 Uiso 1 1 calc R . . . .
H10B H 0.4544 0.5222 0.1515 0.052 Uiso 1 1 calc R . . . .
C11 C 0.3149(5) 0.5715(3) 0.17816(11) 0.0398(11) Uani 1 1 d . . . . .
H11A H 0.2692 0.5222 0.1816 0.048 Uiso 1 1 calc R . . . .
H11B H 0.2529 0.6138 0.1758 0.048 Uiso 1 1 calc R . . . .
C12 C 0.3984(5) 0.5893(3) 0.20561(10) 0.0371(11) Uani 1 1 d . . . . .
H12A H 0.4625 0.5482 0.2077 0.045 Uiso 1 1 calc R . . . .
H12B H 0.4411 0.6399 0.2028 0.045 Uiso 1 1 calc R . . . .
C13 C 0.2614(6) 0.6598(3) 0.24150(12) 0.0417(12) Uani 1 1 d . . . . .
H13 H 0.2783 0.7059 0.2305 0.050 Uiso 1 1 calc R . . . .
C14 C 0.1785(6) 0.6634(3) 0.26518(11) 0.0410(12) Uani 1 1 d . . . . .
H14 H 0.1411 0.7118 0.2702 0.049 Uiso 1 1 calc R . . . .
C15 C 0.1490(5) 0.5954(3) 0.28197(10) 0.0319(10) Uani 1 1 d . . . . .
C16 C 0.2129(5) 0.5252(3) 0.27369(11) 0.0355(11) Uani 1 1 d . . . . .
H16 H 0.1986 0.4785 0.2845 0.043 Uiso 1 1 calc R . . . .
C17 C 0.2960(5) 0.5253(3) 0.24977(11) 0.0362(11) Uani 1 1 d . . . . .
H17 H 0.3373 0.4783 0.2445 0.043 Uiso 1 1 calc R . . . .
C18 C 0.0560(5) 0.5997(3) 0.30623(11) 0.0329(10) Uani 1 1 d . . . . .
H18 H 0.0264 0.6499 0.3116 0.039 Uiso 1 1 calc R . . . .
C19 C 0.0092(5) 0.5372(3) 0.32150(10) 0.0317(10) Uani 1 1 d . . . . .
H19 H 0.0398 0.4874 0.3159 0.038 Uiso 1 1 calc R . . . .
C20 C -0.1254(5) 0.4695(3) 0.35979(11) 0.0377(11) Uani 1 1 d . . . . .
H20 H -0.1009 0.4181 0.3546 0.045 Uiso 1 1 calc R . . . .
C21 C -0.0827(5) 0.5385(3) 0.34555(10) 0.0327(10) Uani 1 1 d . . . . .
C22 C -0.1448(4) 0.6041(3) 0.36078(10) 0.0322(10) Uani 1 1 d . . . . .
C23 C -0.2224(4) 0.5696(3) 0.38355(10) 0.0347(11) Uani 1 1 d . . . . .
C24 C -0.2951(5) 0.6161(4) 0.40348(12) 0.0456(13) Uani 1 1 d . . . . .
H24 H -0.3441 0.5927 0.4186 0.055 Uiso 1 1 calc R . . . .
C25 C -0.2915(5) 0.6966(4) 0.40001(13) 0.0496(14) Uani 1 1 d . . . . .
H25 H -0.3393 0.7286 0.4129 0.060 Uiso 1 1 calc R . . . .
C26 C -0.2173(5) 0.7321(4) 0.37737(13) 0.0474(13) Uani 1 1 d . . . . .
H26 H -0.2171 0.7873 0.3755 0.057 Uiso 1 1 calc R . . . .
C27 C -0.1441(5) 0.6868(3) 0.35770(11) 0.0376(11) Uani 1 1 d . . . . .
H27 H -0.0954 0.7112 0.3427 0.045 Uiso 1 1 calc R . . . .

loop_
_atom_site_aniso_label
_atom_site_aniso_U_11
_atom_site_aniso_U_22
_atom_site_aniso_U_33
_atom_site_aniso_U_23
_atom_site_aniso_U_13
_atom_site_aniso_U_12
I1 0.02987(15) 0.03305(16) 0.03210(15) 0.00243(11) 0.00328(12) -0.00202(11)
I2 0.03347(16) 0.03047(16) 0.03644(16) -0.00136(12) 0.00285(12) 0.00019(12)
I3 0.03235(17) 0.0489(2) 0.03884(17) 0.00383(14) 0.00933(13) 0.00151(13)
N1 0.031(2) 0.058(3) 0.053(3) 0.001(2) 0.007(2) -0.005(2)
N2 0.035(2) 0.045(2) 0.031(2) -0.0022(18) 0.0056(18) -0.0034(18)
C55 0.072(5) 0.088(5) 0.063(4) 0.012(4) 0.028(4) 0.014(4)
C56 0.047(3) 0.059(4) 0.055(3) 0.008(3) 0.016(3) 0.004(3)
C57 0.043(3) 0.052(3) 0.042(3) 0.010(2) 0.006(2) 0.001(2)
C58 0.050(3) 0.041(3) 0.040(3) 0.005(2) 0.007(2) -0.001(2)
C59 0.053(3) 0.031(3) 0.038(3) 0.006(2) 0.009(2) 0.001(2)
C60 0.052(3) 0.038(3) 0.033(2) 0.005(2) 0.004(2) -0.001(2)
C61 0.053(3) 0.031(2) 0.033(2) 0.006(2) 0.004(2) 0.000(2)
C62 0.054(3) 0.034(3) 0.031(2) 0.005(2) 0.008(2) 0.000(2)
C63 0.054(3) 0.031(2) 0.028(2) 0.0028(19) 0.008(2) 0.000(2)
C64 0.073(4) 0.042(3) 0.035(3) 0.009(2) 0.013(3) 0.008(3)
C65 0.059(3) 0.034(3) 0.033(2) 0.005(2) 0.010(2) 0.004(2)
C66 0.050(3) 0.050(3) 0.034(3) -0.003(2) 0.012(2) -0.005(3)
C67 0.038(3) 0.048(3) 0.040(3) 0.005(2) -0.001(2) 0.001(2)
C68 0.042(3) 0.052(3) 0.033(3) 0.001(2) 0.001(2) 0.000(2)
C69 0.036(3) 0.038(3) 0.039(3) -0.003(2) 0.004(2) -0.004(2)
C70 0.033(3) 0.068(4) 0.045(3) -0.001(3) 0.004(2) 0.005(3)
C71 0.042(3) 0.069(4) 0.038(3) 0.004(3) -0.004(2) -0.001(3)
C72 0.035(3) 0.045(3) 0.038(3) 0.002(2) 0.002(2) -0.002(2)
C73 0.040(3) 0.044(3) 0.043(3) -0.002(2) -0.004(2) -0.002(2)
C74 0.035(2) 0.054(3) 0.047(3) -0.001(2) 0.000(2) -0.004(2)
C75 0.037(2) 0.045(2) 0.042(2) -0.0001(19) 0.0050(18) -0.0032(19)
C76 0.0281(19) 0.042(2) 0.040(2) 0.0026(18) 0.0017(17) 0.0008(17)
C77 0.036(2) 0.043(2) 0.045(2) 0.004(2) -0.002(2) 0.002(2)
C78 0.052(3) 0.053(3) 0.054(3) 0.007(3) -0.011(3) 0.000(3)
C79 0.102(5) 0.047(3) 0.031(3) 0.002(2) -0.001(3) -0.005(3)
C80 0.065(4) 0.061(4) 0.043(3) 0.002(3) 0.021(3) -0.002(3)
C81 0.043(3) 0.040(3) 0.041(3) 0.005(2) 0.007(2) -0.003(2)
N3 0.032(2) 0.039(2) 0.042(2) 0.0098(19) 0.0108(19) 0.0029(18)
N4 0.0277(19) 0.0268(19) 0.033(2) 0.0041(16) 0.0041(16) 0.0016(15)
C28 0.147(7) 0.086(5) 0.116(6) 0.004(5) 0.007(6) -0.013(5)
C29 0.128(6) 0.071(4) 0.090(4) 0.014(3) 0.034(4) 0.013(4)
C30 0.123(6) 0.069(4) 0.092(5) 0.009(4) 0.041(4) 0.017(4)
C31 0.122(5) 0.108(4) 0.071(4) 0.030(4) 0.030(4) 0.035(4)
C32 0.106(4) 0.105(4) 0.068(3) 0.024(3) 0.023(3) 0.028(3)
C33 0.086(3) 0.102(4) 0.058(3) 0.025(3) 0.026(3) 0.028(3)
C34 0.073(3) 0.092(3) 0.049(3) 0.022(2) 0.022(2) 0.024(3)
C35 0.063(3) 0.078(4) 0.039(3) 0.010(3) 0.014(2) 0.019(3)
C36 0.048(3) 0.050(3) 0.034(3) 0.002(2) 0.006(2) -0.005(3)
C37 0.035(3) 0.041(3) 0.035(2) -0.002(2) 0.008(2) -0.001(2)
C38 0.039(3) 0.034(3) 0.031(2) -0.001(2) 0.004(2) -0.001(2)
C39 0.039(3) 0.034(2) 0.032(2) 0.002(2) 0.007(2) 0.004(2)
C40 0.034(2) 0.030(2) 0.032(2) 0.0039(19) 0.002(2) 0.000(2)
C41 0.033(2) 0.031(2) 0.035(2) 0.006(2) 0.000(2) -0.001(2)
C42 0.033(2) 0.025(2) 0.032(2) 0.0115(18) 0.0037(19) -0.0032(18)
C43 0.038(3) 0.030(2) 0.032(2) 0.0020(19) 0.001(2) -0.001(2)
C44 0.027(2) 0.033(2) 0.035(2) 0.003(2) 0.0026(19) -0.0029(19)
C45 0.036(2) 0.028(2) 0.029(2) 0.0042(18) 0.003(2) -0.0014(19)
C46 0.031(2) 0.029(2) 0.033(2) 0.0025(19) 0.0034(19) 0.0032(19)
C47 0.033(2) 0.039(3) 0.032(2) 0.007(2) 0.003(2) -0.001(2)
C48 0.032(2) 0.033(2) 0.031(2) 0.0052(19) 0.006(2) 0.0016(19)
C49 0.040(3) 0.023(2) 0.032(2) 0.0059(18) 0.010(2) -0.0038(19)
C50 0.044(3) 0.027(2) 0.036(2) 0.009(2) 0.011(2) -0.001(2)
C51 0.065(4) 0.025(2) 0.040(3) 0.006(2) 0.023(3) -0.002(2)
C52 0.088(5) 0.034(3) 0.033(3) -0.006(2) 0.018(3) -0.011(3)
C53 0.072(4) 0.036(3) 0.041(3) 0.000(2) -0.002(3) -0.019(3)
C54 0.037(3) 0.038(3) 0.040(3) 0.004(2) 0.004(2) -0.009(2)
N5 0.035(2) 0.050(3) 0.037(2) 0.0096(19) 0.0104(19) -0.0084(19)
N6 0.046(2) 0.026(2) 0.0298(19) -0.0015(16) 0.0129(18) -0.0026(17)
C1 0.058(4) 0.112(7) 0.085(5) 0.032(5) 0.013(4) -0.015(4)
C2 0.050(3) 0.078(4) 0.050(3) 0.006(3) 0.011(3) 0.001(3)
C3 0.063(4) 0.050(3) 0.048(3) 0.005(3) 0.004(3) -0.010(3)
C4 0.051(3) 0.047(3) 0.038(3) -0.005(2) 0.003(2) 0.000(3)
C5 0.067(4) 0.039(3) 0.034(3) -0.006(2) 0.004(3) -0.001(3)
C6 0.062(3) 0.038(3) 0.029(2) -0.003(2) 0.006(2) 0.005(2)
C7 0.063(4) 0.041(3) 0.032(3) -0.006(2) 0.013(3) -0.001(3)
C8 0.076(4) 0.043(3) 0.032(3) -0.007(2) 0.008(3) -0.003(3)
C9 0.066(4) 0.043(3) 0.037(3) -0.002(2) 0.015(3) -0.002(3)
C10 0.061(3) 0.038(3) 0.032(3) 0.002(2) 0.018(2) 0.003(2)
C11 0.051(3) 0.033(3) 0.036(3) 0.001(2) 0.012(2) 0.003(2)
C12 0.056(3) 0.027(2) 0.029(2) -0.0005(19) 0.019(2) -0.002(2)
C13 0.062(3) 0.027(2) 0.036(3) 0.001(2) 0.015(3) -0.005(2)
C14 0.061(3) 0.028(2) 0.034(3) -0.002(2) 0.019(2) 0.008(2)
C15 0.044(3) 0.026(2) 0.026(2) -0.0006(18) 0.005(2) -0.002(2)
C16 0.051(3) 0.025(2) 0.031(2) 0.0053(19) 0.013(2) 0.000(2)
C17 0.048(3) 0.030(2) 0.031(2) 0.0017(19) 0.010(2) 0.003(2)
C18 0.043(3) 0.025(2) 0.031(2) -0.0037(19) 0.006(2) 0.003(2)
C19 0.035(2) 0.030(2) 0.030(2) -0.0006(19) 0.0065(19) 0.0018(19)
C20 0.041(3) 0.040(3) 0.032(2) 0.003(2) 0.003(2) -0.002(2)
C21 0.035(2) 0.036(3) 0.028(2) 0.0037(19) 0.0050(19) -0.005(2)
C22 0.030(2) 0.039(3) 0.028(2) 0.0000(19) -0.0019(19) 0.002(2)
C23 0.025(2) 0.054(3) 0.025(2) 0.003(2) 0.0011(18) -0.003(2)
C24 0.031(3) 0.076(4) 0.030(3) -0.003(3) 0.004(2) 0.006(3)
C25 0.037(3) 0.071(4) 0.041(3) -0.015(3) 0.002(2) 0.018(3)
C26 0.045(3) 0.050(3) 0.047(3) -0.009(3) -0.008(3) 0.014(3)
C27 0.037(3) 0.045(3) 0.031(2) -0.003(2) -0.002(2) 0.006(2)

_geom_special_details            
;
 All esds (except the esd in the dihedral angle between two l.s. planes)
 are estimated using the full covariance matrix.  The cell esds are taken
 into account individually in the estimation of esds in distances, angles
 and torsion angles; correlations between esds in cell parameters are only
 used when they are defined by crystal symmetry.  An approximate (isotropic)
 treatment of cell esds is used for estimating esds involving l.s. planes.
;
loop_
_geom_bond_atom_site_label_1
_geom_bond_atom_site_label_2
_geom_bond_distance
_geom_bond_site_symmetry_2
_geom_bond_publ_flag
N1 C74 1.341(7) . ?
N1 C81 1.385(7) . ?
N2 C66 1.483(6) . ?
N2 C67 1.345(7) . ?
N2 C71 1.345(7) . ?
C55 C56 1.511(9) . ?
C56 C57 1.525(8) . ?
C57 C58 1.513(8) . ?
C58 C59 1.522(7) . ?
C59 C60 1.524(7) . ?
C60 C61 1.525(7) . ?
C61 C62 1.523(7) . ?
C62 C63 1.521(7) . ?
C63 C64 1.521(8) . ?
C64 C65 1.538(7) . ?
C65 C66 1.527(8) . ?
C67 C68 1.356(7) . ?
C68 C69 1.408(7) . ?
C69 C70 1.390(8) . ?
C69 C72 1.454(7) . ?
C70 C71 1.377(8) . ?
C72 C73 1.336(7) . ?
C73 C75 1.428(7) . ?
C74 C75 1.374(8) . ?
C75 C76 1.447(7) . ?
C76 C77 1.390(7) . ?
C76 C81 1.422(7) . ?
C77 C78 1.353(8) . ?
C78 C79 1.385(9) . ?
C79 C80 1.387(10) . ?
C80 C81 1.386(8) . ?
N3 C47 1.363(6) . ?
N3 C50 1.370(7) . ?
N4 C39 1.491(6) . ?
N4 C40 1.355(6) . ?
N4 C44 1.342(6) . ?
C28 C29 1.506(16) . ?
C29 C30 1.461(11) . ?
C30 C31 1.698(16) . ?
C31 C32 1.526(11) . ?
C32 C33 1.394(11) . ?
C33 C34 1.538(10) . ?
C34 C35 1.489(9) . ?
C35 C36 1.530(8) . ?
C36 C37 1.517(7) . ?
C37 C38 1.527(7) . ?
C38 C39 1.507(7) . ?
C40 C41 1.351(7) . ?
C41 C42 1.415(7) . ?
C42 C43 1.405(7) . ?
C42 C45 1.444(7) . ?
C43 C44 1.364(7) . ?
C45 C46 1.347(7) . ?
C46 C48 1.431(7) . ?
C47 C48 1.389(7) . ?
C48 C49 1.447(7) . ?
C49 C50 1.417(7) . ?
C49 C54 1.395(7) . ?
C50 C51 1.399(7) . ?
C51 C52 1.377(9) . ?
C52 C53 1.385(9) . ?
C53 C54 1.376(8) . ?
N5 C20 1.359(7) . ?
N5 C23 1.371(7) . ?
N6 C12 1.490(6) . ?
N6 C13 1.331(6) . ?
N6 C17 1.353(6) . ?
C1 C2 1.515(10) . ?
C2 C3 1.520(8) . ?
C3 C4 1.521(8) . ?
C4 C5 1.520(7) . ?
C5 C6 1.509(8) . ?
C6 C7 1.516(7) . ?
C7 C8 1.508(8) . ?
C8 C9 1.524(7) . ?
C9 C10 1.518(8) . ?
C10 C11 1.522(7) . ?
C11 C12 1.518(8) . ?
C13 C14 1.361(7) . ?
C14 C15 1.394(7) . ?
C15 C16 1.405(7) . ?
C15 C18 1.451(7) . ?
C16 C17 1.369(7) . ?
C18 C19 1.339(7) . ?
C19 C21 1.435(6) . ?
C20 C21 1.391(7) . ?
C21 C22 1.446(7) . ?
C22 C23 1.416(7) . ?
C22 C27 1.395(7) . ?
C23 C24 1.401(7) . ?
C24 C25 1.361(9) . ?
C25 C26 1.399(9) . ?
C26 C27 1.387(7) . ?

loop_
_geom_angle_atom_site_label_1
_geom_angle_atom_site_label_2
_geom_angle_atom_site_label_3
_geom_angle
_geom_angle_site_symmetry_1
_geom_angle_site_symmetry_3
_geom_angle_publ_flag
C74 N1 C81 109.3(4) . . ?
C67 N2 C66 120.6(4) . . ?
C67 N2 C71 118.9(4) . . ?
C71 N2 C66 120.4(5) . . ?
C55 C56 C57 113.8(5) . . ?
C58 C57 C56 113.6(5) . . ?
C57 C58 C59 114.3(4) . . ?
C60 C59 C58 113.6(4) . . ?
C61 C60 C59 113.8(4) . . ?
C60 C61 C62 113.5(4) . . ?
C63 C62 C61 113.7(4) . . ?
C62 C63 C64 112.5(4) . . ?
C63 C64 C65 114.8(4) . . ?
C66 C65 C64 113.0(5) . . ?
N2 C66 C65 109.8(4) . . ?
N2 C67 C68 122.3(5) . . ?
C67 C68 C69 120.5(5) . . ?
C68 C69 C72 119.2(5) . . ?
C70 C69 C68 116.0(5) . . ?
C70 C69 C72 124.8(5) . . ?
C71 C70 C69 121.2(5) . . ?
N2 C71 C70 121.0(5) . . ?
C73 C72 C69 122.8(5) . . ?
C72 C73 C75 127.5(5) . . ?
N1 C74 C75 111.2(5) . . ?
C73 C75 C76 132.3(5) . . ?
C74 C75 C73 121.7(5) . . ?
C74 C75 C76 105.9(5) . . ?
C77 C76 C75 135.1(5) . . ?
C77 C76 C81 118.5(5) . . ?
C81 C76 C75 106.4(4) . . ?
C78 C77 C76 119.2(5) . . ?
C77 C78 C79 122.4(6) . . ?
C80 C79 C78 120.8(5) . . ?
C79 C80 C81 117.2(6) . . ?
N1 C81 C76 107.2(4) . . ?
N1 C81 C80 130.8(5) . . ?
C80 C81 C76 121.9(5) . . ?
C47 N3 C50 108.8(4) . . ?
C40 N4 C39 119.3(4) . . ?
C44 N4 C39 120.7(4) . . ?
C44 N4 C40 120.0(4) . . ?
C30 C29 C28 111.9(9) . . ?
C29 C30 C31 113.4(8) . . ?
C32 C31 C30 115.3(8) . . ?
C33 C32 C31 116.3(9) . . ?
C32 C33 C34 115.2(8) . . ?
C35 C34 C33 112.6(7) . . ?
C34 C35 C36 115.2(6) . . ?
C37 C36 C35 112.8(5) . . ?
C36 C37 C38 113.6(4) . . ?
C39 C38 C37 110.9(4) . . ?
N4 C39 C38 111.1(4) . . ?
N4 C40 C41 121.1(4) . . ?
C40 C41 C42 121.1(5) . . ?
C41 C42 C45 124.5(4) . . ?
C43 C42 C41 115.6(4) . . ?
C43 C42 C45 119.9(4) . . ?
C44 C43 C42 121.1(4) . . ?
N4 C44 C43 121.0(4) . . ?
C46 C45 C42 124.9(5) . . ?
C45 C46 C48 126.3(5) . . ?
N3 C47 C48 110.5(4) . . ?
C46 C48 C49 131.2(4) . . ?
C47 C48 C46 123.1(5) . . ?
C47 C48 C49 105.8(4) . . ?
C50 C49 C48 106.3(4) . . ?
C54 C49 C48 135.4(5) . . ?
C54 C49 C50 118.3(5) . . ?
N3 C50 C49 108.6(4) . . ?
N3 C50 C51 129.5(5) . . ?
C51 C50 C49 121.9(5) . . ?
C52 C51 C50 117.6(5) . . ?
C51 C52 C53 121.2(5) . . ?
C54 C53 C52 121.5(6) . . ?
C53 C54 C49 119.4(5) . . ?
C20 N5 C23 109.3(4) . . ?
C13 N6 C12 120.1(4) . . ?
C13 N6 C17 119.3(4) . . ?
C17 N6 C12 120.4(4) . . ?
C1 C2 C3 113.7(6) . . ?
C4 C3 C2 113.7(5) . . ?
C3 C4 C5 114.2(5) . . ?
C6 C5 C4 114.4(4) . . ?
C7 C6 C5 114.5(4) . . ?
C8 C7 C6 114.6(4) . . ?
C7 C8 C9 115.1(5) . . ?
C10 C9 C8 113.9(5) . . ?
C9 C10 C11 112.1(5) . . ?
C10 C11 C12 111.9(5) . . ?
N6 C12 C11 109.7(4) . . ?
N6 C13 C14 122.0(5) . . ?
C13 C14 C15 120.8(5) . . ?
C14 C15 C16 116.2(4) . . ?
C14 C15 C18 120.0(4) . . ?
C16 C15 C18 123.8(4) . . ?
C17 C16 C15 120.4(4) . . ?
N6 C17 C16 121.2(4) . . ?
C19 C18 C15 125.4(4) . . ?
C18 C19 C21 127.4(4) . . ?
N5 C20 C21 109.9(5) . . ?
C19 C21 C22 131.2(4) . . ?
C20 C21 C19 122.5(4) . . ?
C20 C21 C22 106.2(4) . . ?
C23 C22 C21 106.1(4) . . ?
C27 C22 C21 135.3(4) . . ?
C27 C22 C23 118.6(5) . . ?
N5 C23 C22 108.4(4) . . ?
N5 C23 C24 129.6(5) . . ?
C24 C23 C22 122.0(5) . . ?
C25 C24 C23 117.9(5) . . ?
C24 C25 C26 121.2(5) . . ?
C27 C26 C25 121.4(6) . . ?
C26 C27 C22 118.8(5) . . ?

_shelx_res_file                  
;
TITL 180613c_a.res in P2(1)/n
REM Old TITL 180613C in P2(1)/n
REM SHELXT solution in P2(1)/n
REM R1 0.190, Rweak 0.017, Alpha 0.071, Orientation as input
REM Formula found by SHELXT: C80 N7 I3
CELL 1.54184 10.5322 16.7869 43.8778 90 90.202 90
ZERR 12 0.0002 0.0004 0.0008 0 0.002 0
LATT 1
SYMM 0.5-X,0.5+Y,0.5-Z
SFAC C H I N
UNIT 324 444 12 24
SIMU 0.004 0.008 1.7 C28 > C35
SIMU 0.004 0.002 1.7 C74 > C77

L.S. 14
PLAN  20
SIZE 0.08 0.1 0.08
list 4
fmap 2
acta
SHEL 999 0.837
OMIT -10 8 13
OMIT -12 3 9
OMIT -12 4 4
OMIT -10 9 11
OMIT -12 5 3
OMIT 8 12 25
OMIT -12 3 7
OMIT 10 8 14
OMIT -3 8 43
OMIT -4 8 41
OMIT -2 8 42
OMIT -3 7 47
OMIT 8 12 24
OMIT 9 7 31
OMIT 9 0 35
OMIT 9 8 19
OMIT 10 8 15
OMIT -12 1 2
OMIT 0 20 1
OMIT 10 8 13
OMIT -12 3 3
OMIT -12 4 5
OMIT -1 8 43
OMIT 8 8 29
OMIT -12 3 8
OMIT -3 19 11
OMIT 9 8 21
OMIT -4 7 45
OMIT 9 8 20
OMIT -12 2 7
OMIT -2 17 6
OMIT 2 17 0
REM <olex2.extras>
REM <HklSrc "%.\\180613C.hkl">
REM </olex2.extras>

WGHT    0.055900   31.607201
FVAR       0.15269
I1    3    1.340533    0.822191    0.178197    11.00000    0.02987    0.03305 =
         0.03210    0.00243    0.00328   -0.00202
I2    3    0.016652    0.859330    0.300619    11.00000    0.03347    0.03047 =
         0.03644   -0.00136    0.00285    0.00019
I3    3   -0.650135    0.599080    0.551034    11.00000    0.03235    0.04887 =
         0.03884    0.00383    0.00933    0.00151
N1    4    1.020102    0.780521    0.181741    11.00000    0.03068    0.05826 =
         0.05259    0.00138    0.00666   -0.00471
AFIX  43
H1    2    1.099582    0.780411    0.177315    11.00000   -1.20000
AFIX   0
N2    4    0.436682    0.817647    0.321136    11.00000    0.03459    0.04501 =
         0.03144   -0.00216    0.00559   -0.00337
C55   1   -0.486342    0.933878    0.560561    11.00000    0.07234    0.08812 =
         0.06275    0.01184    0.02833    0.01361
AFIX 137
H55A  2   -0.545030    0.953494    0.545547    11.00000   -1.50000
H55B  2   -0.433982    0.976874    0.567686    11.00000   -1.50000
H55C  2   -0.532534    0.911710    0.577369    11.00000   -1.50000
AFIX   0
C56   1   -0.403672    0.870214    0.546520    11.00000    0.04661    0.05868 =
         0.05513    0.00758    0.01557    0.00397
AFIX  23
H56A  2   -0.456923    0.825761    0.540467    11.00000   -1.20000
H56B  2   -0.344493    0.851018    0.561834    11.00000   -1.20000
AFIX   0
C57   1   -0.328882    0.898579    0.518880    11.00000    0.04271    0.05235 =
         0.04204    0.01036    0.00599    0.00148
AFIX  23
H57A  2   -0.387997    0.917750    0.503547    11.00000   -1.20000
H57B  2   -0.275538    0.943002    0.524918    11.00000   -1.20000
AFIX   0
C58   1   -0.246319    0.834600    0.504920    11.00000    0.04980    0.04067 =
         0.04021    0.00483    0.00693   -0.00064
AFIX  23
H58A  2   -0.299633    0.789777    0.499318    11.00000   -1.20000
H58B  2   -0.186376    0.816166    0.520201    11.00000   -1.20000
AFIX   0
C59   1   -0.172804    0.861376    0.476930    11.00000    0.05280    0.03072 =
         0.03818    0.00557    0.00853    0.00145
AFIX  23
H59A  2   -0.232606    0.879298    0.461529    11.00000   -1.20000
H59B  2   -0.119787    0.906408    0.482447    11.00000   -1.20000
AFIX   0
C60   1   -0.089294    0.796432    0.463307    11.00000    0.05191    0.03841 =
         0.03315    0.00517    0.00380   -0.00087
AFIX  23
H60A  2   -0.031191    0.777419    0.478890    11.00000   -1.20000
H60B  2   -0.142655    0.752033    0.457253    11.00000   -1.20000
AFIX   0
C61   1   -0.012650    0.823774    0.435808    11.00000    0.05337    0.03076 =
         0.03339    0.00556    0.00430   -0.00045
AFIX  23
H61A  2    0.042030    0.867466    0.441940    11.00000   -1.20000
H61B  2   -0.070571    0.843708    0.420356    11.00000   -1.20000
AFIX   0
C62   1    0.068611    0.758175    0.421959    11.00000    0.05406    0.03428 =
         0.03079    0.00474    0.00759   -0.00028
AFIX  23
H62A  2    0.129217    0.740024    0.437139    11.00000   -1.20000
H62B  2    0.014408    0.713447    0.416754    11.00000   -1.20000
AFIX   0
C63   1    0.140492    0.784026    0.393625    11.00000    0.05384    0.03097 =
         0.02768    0.00279    0.00801   -0.00025
AFIX  23
H63A  2    0.192984    0.829732    0.398587    11.00000   -1.20000
H63B  2    0.080057    0.800340    0.378104    11.00000   -1.20000
AFIX   0
C64   1    0.224110    0.718151    0.380912    11.00000    0.07263    0.04157 =
         0.03540    0.00878    0.01346    0.00838
AFIX  23
H64A  2    0.173873    0.669908    0.379242    11.00000   -1.20000
H64B  2    0.292160    0.707812    0.395331    11.00000   -1.20000
AFIX   0
C65   1    0.282917    0.736191    0.349635    11.00000    0.05919    0.03352 =
         0.03284    0.00496    0.01026    0.00379
AFIX  23
H65A  2    0.337831    0.692355    0.343877    11.00000   -1.20000
H65B  2    0.215599    0.739848    0.334556    11.00000   -1.20000
AFIX   0
C66   1    0.359622    0.813392    0.349318    11.00000    0.04998    0.04953 =
         0.03356   -0.00287    0.01161   -0.00470
AFIX  23
H66A  2    0.302572    0.858687    0.350217    11.00000   -1.20000
H66B  2    0.414959    0.815298    0.367021    11.00000   -1.20000
AFIX   0
C67   1    0.381929    0.835004    0.294207    11.00000    0.03761    0.04793 =
         0.03973    0.00451   -0.00083    0.00101
AFIX  43
H67   2    0.296485    0.848960    0.293828    11.00000   -1.20000
AFIX   0
C68   1    0.446879    0.832880    0.267583    11.00000    0.04199    0.05186 =
         0.03267    0.00065    0.00124    0.00047
AFIX  43
H68   2    0.405380    0.844774    0.249401    11.00000   -1.20000
AFIX   0
C69   1    0.576655    0.812803    0.267266    11.00000    0.03550    0.03810 =
         0.03907   -0.00267    0.00365   -0.00438
C70   1    0.631506    0.796965    0.295470    11.00000    0.03336    0.06768 =
         0.04523   -0.00117    0.00395    0.00483
AFIX  43
H70   2    0.717458    0.784559    0.296569    11.00000   -1.20000
AFIX   0
C71   1    0.560985    0.799293    0.321822    11.00000    0.04181    0.06938 =
         0.03820    0.00352   -0.00429   -0.00122
AFIX  43
H71   2    0.599903    0.788001    0.340384    11.00000   -1.20000
AFIX   0
C72   1    0.642057    0.807099    0.238220    11.00000    0.03505    0.04529 =
         0.03774    0.00161    0.00199   -0.00226
AFIX  43
H72   2    0.594046    0.807716    0.220392    11.00000   -1.20000
AFIX   0
C73   1    0.768193    0.801009    0.236049    11.00000    0.03955    0.04359 =
         0.04301   -0.00170   -0.00406   -0.00192
AFIX  43
H73   2    0.813512    0.803721    0.254248    11.00000   -1.20000
AFIX   0
C74   1    0.971689    0.795415    0.209382    11.00000    0.03480    0.05382 =
         0.04714   -0.00083   -0.00011   -0.00437
AFIX  43
H74   2    1.019991    0.807310    0.226572    11.00000   -1.20000
AFIX   0
C75   1    0.841399    0.790818    0.209008    11.00000    0.03665    0.04511 =
         0.04170   -0.00013    0.00503   -0.00323
C76   1    0.806657    0.770452    0.178037    11.00000    0.02806    0.04181 =
         0.03994    0.00260    0.00167    0.00081
C77   1    0.693342    0.754115    0.162930    11.00000    0.03615    0.04283 =
         0.04528    0.00396   -0.00225    0.00204
AFIX  43
H77   2    0.616522    0.756227    0.173285    11.00000   -1.20000
AFIX   0
C78   1    0.696247    0.735107    0.132976    11.00000    0.05164    0.05321 =
         0.05398    0.00713   -0.01137   -0.00014
AFIX  43
H78   2    0.620199    0.724195    0.122982    11.00000   -1.20000
AFIX   0
C79   1    0.808438    0.731320    0.116662    11.00000    0.10164    0.04717 =
         0.03052    0.00241   -0.00121   -0.00491
AFIX  43
H79   2    0.806088    0.718924    0.096010    11.00000   -1.20000
AFIX   0
C80   1    0.924249    0.745793    0.130757    11.00000    0.06540    0.06120 =
         0.04260    0.00223    0.02103   -0.00181
AFIX  43
H80   2    1.000163    0.742516    0.120068    11.00000   -1.20000
AFIX   0
C81   1    0.922083    0.765340    0.161432    11.00000    0.04294    0.04026 =
         0.04091    0.00486    0.00658   -0.00305

N3    4   -0.341240    0.628578    0.522003    11.00000    0.03231    0.03939 =
         0.04244    0.00981    0.01077    0.00288
AFIX  43
H3    2   -0.421398    0.633052    0.525257    11.00000   -1.20000
AFIX   0
N4    4    0.297221    0.496680    0.404847    11.00000    0.02767    0.02676 =
         0.03280    0.00413    0.00414    0.00164
C28   1    0.787815    0.473873    0.114455    11.00000    0.14656    0.08618 =
         0.11637    0.00399    0.00717   -0.01286
AFIX 137
H28A  2    0.832067    0.445706    0.098689    11.00000   -1.50000
H28B  2    0.750733    0.521411    0.106136    11.00000   -1.50000
H28C  2    0.722106    0.440526    0.122595    11.00000   -1.50000
AFIX   0
C29   1    0.879624    0.495791    0.139462    11.00000    0.12830    0.07136 =
         0.08987    0.01409    0.03419    0.01342
AFIX  23
H29A  2    0.930765    0.449628    0.144615    11.00000   -1.20000
H29B  2    0.936207    0.537182    0.132197    11.00000   -1.20000
AFIX   0
C30   1    0.814405    0.523890    0.166749    11.00000    0.12345    0.06934 =
         0.09163    0.00927    0.04114    0.01703
AFIX  23
H30A  2    0.758789    0.482050    0.174069    11.00000   -1.20000
H30B  2    0.761876    0.569264    0.161377    11.00000   -1.20000
AFIX   0
C31   1    0.914905    0.550801    0.195304    11.00000    0.12196    0.10799 =
         0.07090    0.02952    0.02987    0.03474
AFIX  23
H31A  2    0.961236    0.503910    0.201917    11.00000   -1.20000
H31B  2    0.976273    0.588248    0.187202    11.00000   -1.20000
AFIX   0
C32   1    0.851956    0.588419    0.223080    11.00000    0.10579    0.10459 =
         0.06766    0.02397    0.02326    0.02770
AFIX  23
H32A  2    0.916289    0.617370    0.234429    11.00000   -1.20000
H32B  2    0.790034    0.627001    0.215963    11.00000   -1.20000
AFIX   0
C33   1    0.791387    0.536294    0.243024    11.00000    0.08631    0.10242 =
         0.05779    0.02454    0.02566    0.02757
AFIX  23
H33A  2    0.855241    0.503008    0.252650    11.00000   -1.20000
H33B  2    0.736117    0.501687    0.231255    11.00000   -1.20000
AFIX   0
C34   1    0.712185    0.576341    0.268121    11.00000    0.07281    0.09181 =
         0.04885    0.02188    0.02196    0.02422
AFIX  23
H34A  2    0.767985    0.607539    0.281086    11.00000   -1.20000
H34B  2    0.651734    0.612496    0.258752    11.00000   -1.20000
AFIX   0
C35   1    0.642238    0.517703    0.287218    11.00000    0.06266    0.07828 =
         0.03945    0.01006    0.01440    0.01933
AFIX  23
H35A  2    0.703546    0.482603    0.296853    11.00000   -1.20000
H35B  2    0.589396    0.485333    0.273965    11.00000   -1.20000
AFIX   0
C36   1    0.558311    0.553883    0.312000    11.00000    0.04756    0.05048 =
         0.03353    0.00159    0.00629   -0.00475
AFIX  23
H36A  2    0.608496    0.590796    0.324049    11.00000   -1.20000
H36B  2    0.490230    0.583812    0.302427    11.00000   -1.20000
AFIX   0
C37   1    0.501348    0.491595    0.332945    11.00000    0.03476    0.04081 =
         0.03482   -0.00163    0.00811   -0.00096
AFIX  23
H37A  2    0.569598    0.461223    0.342240    11.00000   -1.20000
H37B  2    0.450572    0.455077    0.320862    11.00000   -1.20000
AFIX   0
C38   1    0.418511    0.526590    0.358094    11.00000    0.03948    0.03430 =
         0.03126   -0.00073    0.00378   -0.00080
AFIX  23
H38A  2    0.464160    0.569191    0.368283    11.00000   -1.20000
H38B  2    0.342038    0.548975    0.349174    11.00000   -1.20000
AFIX   0
C39   1    0.382983    0.463620    0.381021    11.00000    0.03881    0.03406 =
         0.03192    0.00225    0.00700    0.00433
AFIX  23
H39A  2    0.340829    0.419887    0.370670    11.00000   -1.20000
H39B  2    0.459318    0.442957    0.390598    11.00000   -1.20000
AFIX   0
C40   1    0.169921    0.495193    0.400239    11.00000    0.03438    0.03024 =
         0.03161    0.00390    0.00213    0.00018
AFIX  43
H40   2    0.137753    0.474265    0.382170    11.00000   -1.20000
AFIX   0
C41   1    0.088932    0.523593    0.421445    11.00000    0.03302    0.03135 =
         0.03471    0.00586    0.00027   -0.00081
AFIX  43
H41   2    0.002048    0.522525    0.417611    11.00000   -1.20000
AFIX   0
C42   1    0.134129    0.554926    0.449383    11.00000    0.03265    0.02536 =
         0.03155    0.01153    0.00366   -0.00319
C43   1    0.266800    0.556455    0.452849    11.00000    0.03806    0.03040 =
         0.03186    0.00203    0.00060   -0.00083
AFIX  43
H43   2    0.302081    0.577982    0.470477    11.00000   -1.20000
AFIX   0
C44   1    0.344752    0.526904    0.430801    11.00000    0.02675    0.03308 =
         0.03473    0.00333    0.00258   -0.00293
AFIX  43
H44   2    0.432195    0.527721    0.433806    11.00000   -1.20000
AFIX   0
C45   1    0.053898    0.582242    0.473874    11.00000    0.03643    0.02777 =
         0.02935    0.00419    0.00335   -0.00138
AFIX  43
H45   2    0.093274    0.605426    0.490677    11.00000   -1.20000
AFIX   0
C46   1   -0.073716    0.576667    0.474213    11.00000    0.03130    0.02851 =
         0.03322    0.00252    0.00340    0.00317
AFIX  43
H46   2   -0.112224    0.554194    0.457154    11.00000   -1.20000
AFIX   0
C47   1   -0.287291    0.598578    0.496259    11.00000    0.03312    0.03949 =
         0.03169    0.00650    0.00272   -0.00138
AFIX  43
H47   2   -0.332271    0.578617    0.479658    11.00000   -1.20000
AFIX   0
C48   1   -0.155733    0.601969    0.498271    11.00000    0.03170    0.03268 =
         0.03095    0.00522    0.00629    0.00160
C49   1   -0.127893    0.635262    0.527967    11.00000    0.04009    0.02269 =
         0.03196    0.00594    0.01029   -0.00382
C50   1   -0.246747    0.650444    0.541851    11.00000    0.04395    0.02746 =
         0.03554    0.00938    0.01066   -0.00128
C51   1   -0.255801    0.682278    0.571221    11.00000    0.06492    0.02459 =
         0.04043    0.00559    0.02345   -0.00177
AFIX  43
H51   2   -0.334264    0.693077    0.579956    11.00000   -1.20000
AFIX   0
C52   1   -0.144403    0.697063    0.586744    11.00000    0.08845    0.03357 =
         0.03331   -0.00578    0.01826   -0.01108
AFIX  43
H52   2   -0.147742    0.717676    0.606399    11.00000   -1.20000
AFIX   0
C53   1   -0.027494    0.681801    0.573628    11.00000    0.07156    0.03592 =
         0.04081    0.00046   -0.00162   -0.01946
AFIX  43
H53   2    0.046102    0.692509    0.584662    11.00000   -1.20000
AFIX   0
C54   1   -0.017730    0.651155    0.544641    11.00000    0.03674    0.03833 =
         0.04023    0.00356    0.00395   -0.00887
AFIX  43
H54   2    0.061619    0.641125    0.536238    11.00000   -1.20000
AFIX   0

N5    4   -0.208196    0.488501    0.382336    11.00000    0.03491    0.05047 =
         0.03712    0.00961    0.01045   -0.00837
AFIX  43
H5    2   -0.245813    0.454878    0.394015    11.00000   -1.20000
AFIX   0
N6    4    0.319129    0.592369    0.233640    11.00000    0.04612    0.02586 =
         0.02980   -0.00146    0.01288   -0.00259
C1    1    0.933383    0.717704   -0.042838    11.00000    0.05794    0.11231 =
         0.08487    0.03234    0.01250   -0.01491
AFIX 137
H1A   2    0.981153    0.697885   -0.059819    11.00000   -1.50000
H1B   2    0.990649    0.735893   -0.027255    11.00000   -1.50000
H1C   2    0.880755    0.761154   -0.049423    11.00000   -1.50000
AFIX   0
C2    1    0.850667    0.651697   -0.030239    11.00000    0.05003    0.07796 =
         0.05003    0.00650    0.01143    0.00123
AFIX  23
H2A   2    0.904317    0.607057   -0.024608    11.00000   -1.20000
H2B   2    0.793267    0.633713   -0.046147    11.00000   -1.20000
AFIX   0
C3    1    0.773132    0.676471   -0.002665    11.00000    0.06274    0.05025 =
         0.04823    0.00540    0.00405   -0.00990
AFIX  23
H3A   2    0.830402    0.695617    0.013071    11.00000   -1.20000
H3B   2    0.718047    0.720307   -0.008423    11.00000   -1.20000
AFIX   0
C4    1    0.692345    0.609665    0.010424    11.00000    0.05149    0.04682 =
         0.03779   -0.00484    0.00300    0.00027
AFIX  23
H4A   2    0.747174    0.565082    0.015428    11.00000   -1.20000
H4B   2    0.633070    0.591882   -0.005117    11.00000   -1.20000
AFIX   0
C5    1    0.618070    0.632880    0.038694    11.00000    0.06737    0.03942 =
         0.03361   -0.00614    0.00404   -0.00079
AFIX  23
H5A   2    0.677380    0.650808    0.054204    11.00000   -1.20000
H5B   2    0.563163    0.677406    0.033665    11.00000   -1.20000
AFIX   0
C6    1    0.538025    0.566752    0.051801    11.00000    0.06157    0.03815 =
         0.02851   -0.00301    0.00648    0.00455
AFIX  23
H6A   2    0.478219    0.549180    0.036341    11.00000   -1.20000
H6B   2    0.592858    0.522040    0.056629    11.00000   -1.20000
AFIX   0
C7    1    0.464709    0.589437    0.080186    11.00000    0.06309    0.04121 =
         0.03213   -0.00615    0.01275   -0.00083
AFIX  23
H7A   2    0.524621    0.606269    0.095742    11.00000   -1.20000
H7B   2    0.410823    0.634655    0.075434    11.00000   -1.20000
AFIX   0
C8    1    0.383233    0.523765    0.093047    11.00000    0.07572    0.04300 =
         0.03226   -0.00656    0.00784   -0.00301
AFIX  23
H8A   2    0.437263    0.478604    0.097784    11.00000   -1.20000
H8B   2    0.323584    0.506883    0.077440    11.00000   -1.20000
AFIX   0
C9    1    0.308906    0.545904    0.121554    11.00000    0.06566    0.04317 =
         0.03725   -0.00213    0.01544   -0.00232
AFIX  23
H9A   2    0.256757    0.592119    0.117104    11.00000   -1.20000
H9B   2    0.252470    0.502264    0.126650    11.00000   -1.20000
AFIX   0
C10   1    0.391971    0.564237    0.149022    11.00000    0.06064    0.03806 =
         0.03242    0.00240    0.01766    0.00296
AFIX  23
H10A  2    0.437199    0.613702    0.145496    11.00000   -1.20000
H10B  2    0.454386    0.522209    0.151469    11.00000   -1.20000
AFIX   0
C11   1    0.314917    0.571532    0.178159    11.00000    0.05100    0.03274 =
         0.03574    0.00106    0.01210    0.00278
AFIX  23
H11A  2    0.269237    0.522201    0.181626    11.00000   -1.20000
H11B  2    0.252913    0.613824    0.175780    11.00000   -1.20000
AFIX   0
C12   1    0.398378    0.589290    0.205606    11.00000    0.05592    0.02673 =
         0.02876   -0.00050    0.01902   -0.00168
AFIX  23
H12A  2    0.462521    0.548178    0.207726    11.00000   -1.20000
H12B  2    0.441113    0.639917    0.202758    11.00000   -1.20000
AFIX   0
C13   1    0.261443    0.659805    0.241500    11.00000    0.06242    0.02724 =
         0.03563    0.00109    0.01463   -0.00462
AFIX  43
H13   2    0.278308    0.705897    0.230474    11.00000   -1.20000
AFIX   0
C14   1    0.178528    0.663380    0.265178    11.00000    0.06068    0.02827 =
         0.03409   -0.00222    0.01855    0.00764
AFIX  43
H14   2    0.141099    0.711774    0.270219    11.00000   -1.20000
AFIX   0
C15   1    0.148995    0.595405    0.281973    11.00000    0.04394    0.02573 =
         0.02607   -0.00063    0.00463   -0.00179
C16   1    0.212874    0.525236    0.273689    11.00000    0.05080    0.02461 =
         0.03131    0.00530    0.01279   -0.00012
AFIX  43
H16   2    0.198610    0.478477    0.284517    11.00000   -1.20000
AFIX   0
C17   1    0.295989    0.525295    0.249773    11.00000    0.04788    0.03026 =
         0.03051    0.00171    0.01009    0.00332
AFIX  43
H17   2    0.337321    0.478331    0.244518    11.00000   -1.20000
AFIX   0
C18   1    0.055992    0.599679    0.306228    11.00000    0.04296    0.02487 =
         0.03084   -0.00373    0.00640    0.00292
AFIX  43
H18   2    0.026413    0.649928    0.311612    11.00000   -1.20000
AFIX   0
C19   1    0.009241    0.537240    0.321500    11.00000    0.03489    0.03021 =
         0.02994   -0.00057    0.00649    0.00181
AFIX  43
H19   2    0.039846    0.487406    0.315890    11.00000   -1.20000
AFIX   0
C20   1   -0.125399    0.469535    0.359786    11.00000    0.04072    0.04026 =
         0.03200    0.00293    0.00276   -0.00245
AFIX  43
H20   2   -0.100884    0.418056    0.354638    11.00000   -1.20000
AFIX   0
C21   1   -0.082748    0.538498    0.345546    11.00000    0.03480    0.03579 =
         0.02753    0.00370    0.00499   -0.00501
C22   1   -0.144843    0.604106    0.360780    11.00000    0.03006    0.03867 =
         0.02774   -0.00002   -0.00191    0.00166
C23   1   -0.222375    0.569631    0.383552    11.00000    0.02523    0.05400 =
         0.02501    0.00271    0.00114   -0.00345
C24   1   -0.295052    0.616110    0.403480    11.00000    0.03066    0.07574 =
         0.03029   -0.00343    0.00430    0.00564
AFIX  43
H24   2   -0.344142    0.592663    0.418602    11.00000   -1.20000
AFIX   0
C25   1   -0.291528    0.696619    0.400007    11.00000    0.03703    0.07125 =
         0.04059   -0.01508    0.00176    0.01838
AFIX  43
H25   2   -0.339308    0.728635    0.412915    11.00000   -1.20000
AFIX   0
C26   1   -0.217345    0.732132    0.377371    11.00000    0.04477    0.05042 =
         0.04687   -0.00879   -0.00800    0.01412
AFIX  43
H26   2   -0.217146    0.787311    0.375478    11.00000   -1.20000
AFIX   0
C27   1   -0.144104    0.686825    0.357696    11.00000    0.03685    0.04516 =
         0.03069   -0.00316   -0.00184    0.00585
AFIX  43
H27   2   -0.095362    0.711152    0.342713    11.00000   -1.20000
AFIX   0
HKLF 4

REM  180613c_a.res in P2(1)/n
REM R1 =  0.0434 for   11269 Fo > 4sig(Fo)  and  0.0539 for all   12995 data
REM    814 parameters refined using     54 restraints

END

WGHT      0.0289     19.0691

REM Highest difference peak  1.546,  deepest hole -0.970,  1-sigma level  0.111
Q1    1   0.7573  0.5546  0.2189  11.00000  0.05    1.55
Q2    1   0.8324  0.5818  0.2497  11.00000  0.05    1.06
Q3    1   0.8413  0.5356  0.1928  11.00000  0.05    0.92
Q4    1   0.9213  0.4979  0.1777  11.00000  0.05    0.70
Q5    1  -0.6222  0.5399  0.5446  11.00000  0.05    0.69
Q6    1   0.0548  0.8040  0.2830  11.00000  0.05    0.68
Q7    1   1.3157  0.8215  0.1979  11.00000  0.05    0.68
Q8    1   0.0516  0.9116  0.2817  11.00000  0.05    0.66
Q9    1   0.0035  0.8029  0.3051  11.00000  0.05    0.65
Q10   1   1.3052  0.8778  0.1950  11.00000  0.05    0.65
Q11   1   1.3647  0.7657  0.1718  11.00000  0.05    0.63
Q12   1   1.3423  0.8855  0.1782  11.00000  0.05    0.62
Q13   1  -0.6801  0.6525  0.5666  11.00000  0.05    0.61
Q14   1  -0.6235  0.5986  0.5304  11.00000  0.05    0.61
Q15   1   1.3741  0.7717  0.1647  11.00000  0.05    0.61
Q16   1   1.3179  0.7617  0.1865  11.00000  0.05    0.59
Q17   1  -0.0197  0.8087  0.3139  11.00000  0.05    0.57
Q18   1  -0.6826  0.5444  0.5650  11.00000  0.05    0.54
Q19   1   0.0610  0.8545  0.2648  11.00000  0.05    0.51
Q20   1  -0.6138  0.6537  0.5362  11.00000  0.05    0.51
;
_shelx_res_checksum              43894
_olex2_submission_special_instructions 'No special instructions were received'
_oxdiff_exptl_absorpt_empirical_details 
;
Empirical correction (ABSPACK) includes:
- Absorption correction using spherical harmonics
- Frame scaling
;
_oxdiff_exptl_absorpt_empirical_full_max 2.468
_oxdiff_exptl_absorpt_empirical_full_min 0.548
